# Supplementary material for: Ergotaminine
Source: Acta Crystallogr Sect E Struct Rep Online. 2012 Feb 4;68(Pt 3):o610–1. doi: 10.1107/S1600536812003674 (PMC3295412; doi:10.1107/S1600536812003674)
Supplement: Supplementary file 1 [file e-68-0o610-sup1.cif]

##############################################################################
#                                                                            #
# This CIF contains the data in a paper accepted for publication in          #
# Acta Crystallographica Section E. It conforms to the requirements of       #
# Notes for Authors for Acta Crystallographica Section E, and has been       #
# peer reviewed under the auspices of the IUCr Commission on Journals.       #
#                                                                            #
# Full details of the Crystallographic Information File format               #
# are given in the paper "The Crystallographic Information File (CIF):       #
# a New Standard Archive File for Crystallography" by S. R. Hall, F. H.      #
# Allen and I. D. Brown [Acta Cryst. (1991), A47, 655-685].                  #
#                                                                            #
# The current version of the core CIF dictionary is obtainable from          #
# ftp://ftp.iucr.org/pub/cif_core.dic.                                       #
#                                                                            #
# Software is freely available for graphical display of the structure(s)     #
# in this CIF. For information consult the CIF software page                 #
# http://www.iucr.org/resources/cif/software.                                #
#                                                                            #
# This file may be used for bona fide research purposes within the           #
# scientific community so long as proper attribution is given to the journal # 
# article from which it was obtained.                                        #
#                                                                            #
##############################################################################
data_I
_audit_creation_method     SHELXL97
_chemical_name_systematic
;
(6a<i>R</i>,9<i>S</i>)-<i>N</i>-[(2<i>R</i>,5<i>S</i>,10a<i>S</i>,
10b<i>S</i>)-5-Benzyl-10b-hydroxy-2-methyl-3,6-dioxooctahydro-8<i>H</i>-
oxazolo[3,2-<i>a</i>]pyrrolo[2,1-<i>c</i>]pyrazin-2-yl]-7-methyl-
4,6,6a,7,8,9-hexahydroindolo[4,3-<i>fg</i>]quinoline-9-carboxamide
;
_chemical_name_common     Ergotaminine
_chemical_formula_moiety     'C33 H35 N5 O5'
_chemical_formula_sum     'C33 H35 N5 O5'
_chemical_formula_iupac     'C33 H35 N5 O5'
_chemical_formula_weight     581.66
_chemical_melting_point     ?
_symmetry_cell_setting     monoclinic
_symmetry_space_group_name_H-M     'P 21'
_symmetry_space_group_name_Hall     'P 2yb'
loop_
    _symmetry_equiv_pos_as_xyz
    'x, y, z'
    '-x, y+1/2, -z'
_cell_length_a     10.974(3)
_cell_length_b     9.662(2)
_cell_length_c     14.450(4)
_cell_angle_alpha     90.00
_cell_angle_beta     105.059(15)
_cell_angle_gamma     90.00
_cell_volume     1479.5(7)
_cell_formula_units_Z     2
_cell_measurement_reflns_used     86
_cell_measurement_theta_min     4
_cell_measurement_theta_max     29
_cell_measurement_temperature     296(2)
_exptl_crystal_description     plate
_exptl_crystal_colour     colourless
_exptl_crystal_size_max     0.2
_exptl_crystal_size_mid     0.1
_exptl_crystal_size_min     0.06
_exptl_crystal_density_diffrn     1.306
_exptl_crystal_density_meas     ?
_exptl_crystal_density_method     'not measured'
_exptl_crystal_F_000     616
_exptl_absorpt_coefficient_mu     0.089
_exptl_absorpt_correction_type     multi-scan
_exptl_absorpt_process_details     '(SADABS; Bruker, 2001)'
_exptl_absorpt_correction_T_min     0.879
_exptl_absorpt_correction_T_max     0.986
_exptl_special_details     ?
_diffrn_ambient_temperature     296(2)
_diffrn_radiation_type     MoK\a
_diffrn_radiation_wavelength     0.71073
_diffrn_radiation_source     'fine-focus sealed tube'
_diffrn_radiation_monochromator     graphite
_diffrn_measurement_device_type     'Bruker APEX CCD area-detector'
_diffrn_measurement_method     \w/2\q
_diffrn_detector_area_resol_mean     ?
_diffrn_reflns_number     20196
_diffrn_reflns_av_R_equivalents     0.0871
_diffrn_reflns_av_sigmaI/netI     0.0465
_diffrn_reflns_theta_min     1.46
_diffrn_reflns_theta_max     25.10
_diffrn_reflns_theta_full     25.10
_diffrn_measured_fraction_theta_max     0.989
_diffrn_measured_fraction_theta_full     0.989
_diffrn_reflns_limit_h_min     -12
_diffrn_reflns_limit_h_max     12
_diffrn_reflns_limit_k_min     -11
_diffrn_reflns_limit_k_max     11
_diffrn_reflns_limit_l_min     -14
_diffrn_reflns_limit_l_max     17
_diffrn_standards_number     ?
_diffrn_standards_interval_count     ?
_diffrn_standards_interval_time     ?
_diffrn_standards_decay_%     ?
_refine_special_details
;
Refinement of <i>F</i>^2^ against ALL reflections. The weighted <i>R</i>-factor
<i>wR</i> and goodness of fit <i>S</i> are based on <i>F</i>^2^, conventional
<i>R</i>-factors <i>R</i> are based on <i>F</i>, with <i>F</i> set to zero for
negative <i>F</i>^2^. The threshold expression of <i>F</i>^2^ >
\s(<i>F</i>^2^) is used only for calculating <i>R</i>-factors(gt) <i>etc</i>.
and is not relevant to the choice of reflections for refinement.
<i>R</i>-factors based on <i>F</i>^2^ are statistically about twice as large
as those based on <i>F</i>, and <i>R</i>-factors based on ALL data will be
even larger.
;
_reflns_number_total     2781
_reflns_number_gt     2240
_reflns_threshold_expression     I>2\s(I)
_refine_ls_structure_factor_coef     Fsqd
_refine_ls_matrix_type     full
_refine_ls_R_factor_all     0.0633
_refine_ls_R_factor_gt     0.0466
_refine_ls_wR_factor_gt     0.0862
_refine_ls_wR_factor_ref     0.0926
_refine_ls_goodness_of_fit_ref     1.118
_refine_ls_restrained_S_all     1.118
_refine_ls_number_reflns     2781
_refine_ls_number_parameters     390
_refine_ls_number_restraints     1
_refine_ls_hydrogen_treatment     constr
_refine_ls_weighting_scheme     calc
_refine_ls_weighting_details
       'calc w = 1/[\s^2^(Fo^2^)+(0.0345P)^2^+0.0000P] where P=(Fo^2^+2Fc^2^)/3'
_atom_sites_solution_hydrogens     geom
_atom_sites_solution_primary     direct
_atom_sites_solution_secondary     difmap
_refine_ls_shift/su_max     0.000
_refine_ls_shift/su_mean     0.000
_refine_diff_density_max     0.152
_refine_diff_density_min     -0.192
_refine_ls_extinction_method     none
_refine_ls_extinction_coef     ?
_refine_ls_abs_structure_details     syn
loop_
    _atom_type_symbol
    _atom_type_description
    _atom_type_scat_dispersion_real
    _atom_type_scat_dispersion_imag
    _atom_type_scat_source
    'C' 'C' 0.0033 0.0000
                         'International Tables Vol C Tables 4.2.6.8 and 6.1.1.4'
    'H' 'H' 0.0000 0.0000
                         'International Tables Vol C Tables 4.2.6.8 and 6.1.1.4'
    'N' 'N' 0.0061 0.0000
                         'International Tables Vol C Tables 4.2.6.8 and 6.1.1.4'
    'O' 'O' 0.0106 0.0000
                         'International Tables Vol C Tables 4.2.6.8 and 6.1.1.4'
_computing_data_collection     'SMART (Bruker, 2001)'
_computing_cell_refinement     'SAINT (Bruker, 2001)'
_computing_data_reduction     'SAINT (Bruker, 2001)'
_computing_structure_solution     'SHELXS97 (Sheldrick, 2008)'
_computing_structure_refinement     'SHELXL97 (Sheldrick, 2008)'
_computing_molecular_graphics
;
SHELXTL (Sheldrick, 2008) and ORTEPIII (Burnett & Johnson, 1996)
;
_computing_publication_material     'SHELXTL (Sheldrick, 2008)'
loop_
    _atom_site_type_symbol
    _atom_site_label
    _atom_site_fract_x
    _atom_site_fract_y
    _atom_site_fract_z
    _atom_site_U_iso_or_equiv
    _atom_site_adp_type
    _atom_site_calc_flag
    _atom_site_refinement_flags
    _atom_site_occupancy
    _atom_site_symmetry_multiplicity
    _atom_site_disorder_assembly
    _atom_site_disorder_group
    O O1 0.2567(2) 0.1765(2) 0.57682(16) 0.0564(7) Uani d . 1 1 . .
    O O2 0.3529(2) 0.2000(2) 0.45142(16) 0.0526(6) Uani d . 1 1 . .
    H H1 0.3525 0.2846 0.4559 0.079 Uiso d R 1 1 . .
    O O3 -0.0202(3) 0.3535(3) 0.45451(19) 0.0753(8) Uani d . 1 1 . .
    O O4 0.2943(3) 0.4688(3) 0.52044(19) 0.0787(9) Uani d . 1 1 . .
    O O5 0.0781(3) -0.0063(3) 0.21039(18) 0.0726(8) Uani d . 1 1 . .
    N N1 0.1306(2) 0.2059(3) 0.42571(18) 0.0458(7) Uani d . 1 1 . .
    N N2 0.2054(3) 0.3898(3) 0.6360(2) 0.0589(8) Uani d . 1 1 . .
    H H2 0.1851 0.4118 0.6877 0.071 Uiso d R 1 1 . .
    N N3 0.3774(3) 0.4339(3) 0.8282(2) 0.0594(8) Uani d . 1 1 . .
    N N4 0.1372(4) 0.7970(5) 1.0691(3) 0.0918(13) Uani d . 1 1 . .
    H H3 0.1068 0.8344 1.1123 0.110 Uiso d R 1 1 . .
    N N5 0.2018(2) -0.0396(3) 0.36023(19) 0.0478(7) Uani d . 1 1 . .
    C C1 0.2503(3) 0.1457(3) 0.4785(2) 0.0438(8) Uani d . 1 1 . .
    C C2 0.0775(3) 0.2859(4) 0.4814(3) 0.0529(9) Uani d . 1 1 . .
    C C3 0.1537(3) 0.2655(4) 0.5853(2) 0.0513(9) Uani d . 1 1 . .
    C C4 0.2866(4) 0.4728(4) 0.6038(3) 0.0606(10) Uani d . 1 1 . .
    C C5 0.3716(4) 0.5658(4) 0.6793(3) 0.0626(11) Uani d . 1 1 . .
    H H4 0.4299 0.6130 0.6487 0.075 Uiso calc R 1 1 . .
    C C6 0.4514(4) 0.4756(4) 0.7608(3) 0.0710(12) Uani d . 1 1 . .
    H H5 0.4799 0.3936 0.7338 0.085 Uiso calc R 1 1 . .
    H H6 0.5253 0.5270 0.7951 0.085 Uiso calc R 1 1 . .
    C C7 0.3456(3) 0.5530(4) 0.8811(3) 0.0563(10) Uani d . 1 1 . .
    H H7 0.4227 0.5813 0.9287 0.068 Uiso calc R 1 1 . .
    C C8 0.2471(4) 0.5103(4) 0.9358(3) 0.0649(11) Uani d . 1 1 . .
    H H8 0.1736 0.4707 0.8913 0.078 Uiso calc R 1 1 . .
    H H9 0.2830 0.4407 0.9834 0.078 Uiso calc R 1 1 . .
    C C9 0.2085(4) 0.6349(5) 0.9840(3) 0.0637(11) Uani d . 1 1 . .
    C C10 0.1623(4) 0.6591(6) 1.0624(3) 0.0858(14) Uani d . 1 1 . .
    H H10 0.1499 0.5914 1.1048 0.103 Uiso calc R 1 1 . .
    C C11 0.1678(4) 0.8663(5) 0.9949(3) 0.0732(12) Uani d . 1 1 . .
    C C12 0.2133(3) 0.7655(4) 0.9420(3) 0.0573(10) Uani d . 1 1 . .
    C C13 0.2523(3) 0.7954(4) 0.8593(3) 0.0532(9) Uani d . 1 1 . .
    C C14 0.3004(3) 0.6764(4) 0.8136(2) 0.0487(9) Uani d . 1 1 . .
    C C15 0.3054(3) 0.6754(4) 0.7218(3) 0.0548(9) Uani d . 1 1 . .
    H H11 0.2654 0.7467 0.6822 0.066 Uiso calc R 1 1 . .
    C C16 0.2457(4) 0.9325(4) 0.8304(3) 0.0661(11) Uani d . 1 1 . .
    H H12 0.2718 0.9580 0.7765 0.079 Uiso calc R 1 1 . .
    C C17 0.1988(4) 1.0347(4) 0.8837(3) 0.0831(14) Uani d . 1 1 . .
    H H13 0.1944 1.1262 0.8631 0.100 Uiso calc R 1 1 . .
    C C18 0.1594(4) 1.0026(6) 0.9656(3) 0.0841(15) Uani d . 1 1 . .
    H H14 0.1286 1.0705 0.9991 0.101 Uiso calc R 1 1 . .
    C C19 0.4491(5) 0.3282(5) 0.8935(3) 0.0904(14) Uani d . 1 1 . .
    H H15 0.4720 0.2545 0.8567 0.136 Uiso calc R 1 1 . .
    H H16 0.3980 0.2920 0.9326 0.136 Uiso calc R 1 1 . .
    H H17 0.5240 0.3690 0.9336 0.136 Uiso calc R 1 1 . .
    C C20 0.0706(4) 0.1934(5) 0.6393(3) 0.0718(11) Uani d . 1 1 . .
    H H18 0.0020 0.2532 0.6426 0.108 Uiso calc R 1 1 . .
    H H19 0.1195 0.1718 0.7030 0.108 Uiso calc R 1 1 . .
    H H20 0.0378 0.1095 0.6066 0.108 Uiso calc R 1 1 . .
    C C21 0.0681(3) 0.1685(4) 0.3258(2) 0.0502(9) Uani d . 1 1 . .
    H H21 -0.0208 0.1523 0.3235 0.060 Uiso calc R 1 1 . .
    C C22 0.1174(3) 0.0328(4) 0.2951(3) 0.0507(9) Uani d . 1 1 . .
    C C23 0.2471(3) -0.0094(4) 0.4643(2) 0.0470(8) Uani d . 1 1 . .
    H H22 0.1881 -0.0499 0.4973 0.056 Uiso calc R 1 1 . .
    C C24 0.3714(4) -0.0875(4) 0.4936(3) 0.0651(11) Uani d . 1 1 . .
    H H23 0.4400 -0.0325 0.4822 0.078 Uiso calc R 1 1 . .
    H H24 0.3914 -0.1134 0.5607 0.078 Uiso calc R 1 1 . .
    C C25 0.3467(4) -0.2143(4) 0.4293(3) 0.0805(13) Uani d . 1 1 . .
    H H25 0.3059 -0.2862 0.4573 0.097 Uiso calc R 1 1 . .
    H H26 0.4252 -0.2505 0.4202 0.097 Uiso calc R 1 1 . .
    C C26 0.2613(4) -0.1660(4) 0.3349(3) 0.0577(10) Uani d . 1 1 . .
    H H27 0.3097 -0.1456 0.2891 0.069 Uiso calc R 1 1 . .
    H H28 0.1984 -0.2355 0.3080 0.069 Uiso calc R 1 1 . .
    C C27 0.0694(4) 0.2867(4) 0.2538(3) 0.0658(11) Uani d . 1 1 . .
    H H29 0.0173 0.2584 0.1917 0.079 Uiso calc R 1 1 . .
    H H30 0.0296 0.3669 0.2737 0.079 Uiso calc R 1 1 . .
    C C28 0.1947(4) 0.3310(4) 0.2411(2) 0.0551(10) Uani d . 1 1 . .
    C C29 0.2512(5) 0.2625(5) 0.1781(3) 0.0706(12) Uani d . 1 1 . .
    H H31 0.2115 0.1859 0.1443 0.085 Uiso calc R 1 1 . .
    C C30 0.3658(5) 0.3069(5) 0.1651(3) 0.0863(15) Uani d . 1 1 . .
    H H32 0.4021 0.2597 0.1229 0.104 Uiso calc R 1 1 . .
    C C31 0.4258(5) 0.4192(6) 0.2138(4) 0.0921(15) Uani d . 1 1 . .
    H H33 0.5020 0.4494 0.2041 0.110 Uiso calc R 1 1 . .
    C C32 0.3729(5) 0.4871(5) 0.2769(3) 0.0867(13) Uani d . 1 1 . .
    H H34 0.4143 0.5624 0.3113 0.104 Uiso calc R 1 1 . .
    C C33 0.2586(4) 0.4445(4) 0.2899(3) 0.0667(11) Uani d . 1 1 . .
    H H35 0.2234 0.4927 0.3323 0.080 Uiso calc R 1 1 . .
loop_
    _atom_site_aniso_label
    _atom_site_aniso_U_11
    _atom_site_aniso_U_22
    _atom_site_aniso_U_33
    _atom_site_aniso_U_12
    _atom_site_aniso_U_13
    _atom_site_aniso_U_23
    O1 0.0583(15) 0.0628(17) 0.0461(14) 0.0085(13) 0.0098(12) -0.0074(12)
    O2 0.0457(13) 0.0436(13) 0.0695(15) -0.0059(11) 0.0167(12) 0.0008(12)
    O3 0.0698(18) 0.077(2) 0.0795(18) 0.0295(17) 0.0199(15) -0.0057(16)
    O4 0.127(3) 0.0594(17) 0.0620(17) -0.0228(17) 0.0460(17) -0.0118(14)
    O5 0.0844(19) 0.0737(18) 0.0501(15) 0.0090(16) 0.0004(14) -0.0174(14)
    N1 0.0429(15) 0.0467(16) 0.0466(16) 0.0038(14) 0.0095(13) -0.0067(14)
    N2 0.078(2) 0.0510(18) 0.0569(19) -0.0101(16) 0.0347(17) -0.0146(15)
    N3 0.0624(19) 0.0521(19) 0.0624(19) 0.0094(16) 0.0140(16) -0.0056(16)
    N4 0.107(3) 0.116(4) 0.056(2) 0.025(3) 0.027(2) -0.015(2)
    N5 0.0486(16) 0.0409(16) 0.0509(16) 0.0013(13) 0.0077(13) -0.0074(13)
    C1 0.0418(19) 0.0470(19) 0.0424(19) -0.0020(16) 0.0107(16) -0.0030(15)
    C2 0.053(2) 0.046(2) 0.062(2) 0.0042(19) 0.0190(19) -0.0042(18)
    C3 0.057(2) 0.047(2) 0.053(2) 0.0019(18) 0.0218(18) -0.0087(17)
    C4 0.080(3) 0.051(2) 0.058(2) -0.008(2) 0.031(2) -0.013(2)
    C5 0.071(3) 0.056(2) 0.071(3) -0.014(2) 0.037(2) -0.018(2)
    C6 0.059(2) 0.065(3) 0.093(3) 0.000(2) 0.026(2) -0.021(3)
    C7 0.054(2) 0.056(2) 0.054(2) 0.0060(19) 0.0054(18) -0.0090(18)
    C8 0.069(3) 0.064(3) 0.061(2) 0.001(2) 0.016(2) 0.004(2)
    C9 0.061(2) 0.082(3) 0.047(2) 0.008(2) 0.012(2) -0.001(2)
    C10 0.095(3) 0.109(4) 0.054(3) 0.013(3) 0.022(3) 0.004(3)
    C11 0.073(3) 0.093(4) 0.047(2) 0.014(3) 0.005(2) -0.017(2)
    C12 0.053(2) 0.070(3) 0.044(2) 0.005(2) 0.0044(18) -0.014(2)
    C13 0.051(2) 0.053(2) 0.051(2) 0.0027(18) 0.0046(17) -0.0153(18)
    C14 0.0437(19) 0.052(2) 0.049(2) -0.0028(17) 0.0092(16) -0.0082(17)
    C15 0.060(2) 0.048(2) 0.058(2) -0.0043(18) 0.0192(19) -0.0085(18)
    C16 0.071(3) 0.064(3) 0.060(2) 0.005(2) 0.013(2) -0.012(2)
    C17 0.100(3) 0.059(3) 0.081(3) 0.017(2) 0.007(3) -0.021(2)
    C18 0.094(3) 0.094(4) 0.056(3) 0.025(3) 0.005(2) -0.033(3)
    C19 0.091(3) 0.070(3) 0.100(3) 0.023(3) 0.006(3) 0.006(3)
    C20 0.083(3) 0.067(3) 0.074(3) -0.011(2) 0.036(2) -0.003(2)
    C21 0.0438(19) 0.050(2) 0.053(2) 0.0042(17) 0.0063(16) -0.0035(17)
    C22 0.047(2) 0.051(2) 0.052(2) 0.0033(17) 0.0077(17) -0.0039(17)
    C23 0.0468(19) 0.0442(18) 0.050(2) 0.0003(16) 0.0123(16) -0.0009(16)
    C24 0.068(3) 0.049(2) 0.070(2) 0.009(2) 0.003(2) 0.001(2)
    C25 0.085(3) 0.056(2) 0.089(3) 0.018(2) 0.003(2) -0.012(2)
    C26 0.059(2) 0.047(2) 0.070(2) 0.0059(19) 0.021(2) -0.0106(19)
    C27 0.072(3) 0.068(3) 0.053(2) 0.023(2) 0.007(2) 0.002(2)
    C28 0.067(3) 0.050(2) 0.046(2) 0.0169(19) 0.0103(19) 0.0089(18)
    C29 0.093(3) 0.065(3) 0.058(2) 0.014(3) 0.028(2) -0.003(2)
    C30 0.116(4) 0.075(3) 0.081(3) 0.034(3) 0.049(3) 0.013(3)
    C31 0.085(3) 0.084(4) 0.117(4) 0.019(3) 0.044(3) 0.031(3)
    C32 0.091(4) 0.070(3) 0.094(3) 0.001(3) 0.015(3) 0.003(3)
    C33 0.086(3) 0.055(3) 0.060(2) 0.010(2) 0.022(2) -0.001(2)
_geom_special_details
;
All e.s.d.'s (except the e.s.d. in the dihedral angle between two l.s. planes)
are estimated using the full covariance matrix. The cell e.s.d.'s are taken
into account individually in the estimation of e.s.d.'s in distances, angles
and torsion angles; correlations between e.s.d.'s in cell parameters are only
used when they are defined by crystal symmetry. An approximate (isotropic)
treatment of cell e.s.d.'s is used for estimating e.s.d.'s involving l.s.
planes.
;
loop_
    _geom_bond_atom_site_label_1
    _geom_bond_atom_site_label_2
    _geom_bond_site_symmetry_2
    _geom_bond_distance
    _geom_bond_publ_flag
    O1 C1 . 1.435(4) ?
    O1 C3 . 1.451(4) ?
    O2 C1 . 1.388(4) ?
    O2 H1 . 0.8201 ?
    O3 C2 . 1.229(4) ?
    O4 C4 . 1.230(4) ?
    O5 C22 . 1.246(4) ?
    N1 C2 . 1.353(4) ?
    N1 C1 . 1.458(4) ?
    N1 C21 . 1.474(4) ?
    N2 C4 . 1.367(5) ?
    N2 C3 . 1.444(4) ?
    N2 H2 . 0.8600 ?
    N3 C19 . 1.472(5) ?
    N3 C7 . 1.472(4) ?
    N3 C6 . 1.477(5) ?
    N4 C10 . 1.369(6) ?
    N4 C11 . 1.378(6) ?
    N4 H3 . 0.8600 ?
    N5 C22 . 1.334(4) ?
    N5 C26 . 1.475(4) ?
    N5 C23 . 1.485(4) ?
    C1 C23 . 1.512(5) ?
    C2 C3 . 1.529(5) ?
    C3 C20 . 1.515(5) ?
    C4 C5 . 1.530(5) ?
    C5 C15 . 1.503(5) ?
    C5 C6 . 1.542(6) ?
    C5 H4 . 0.9800 ?
    C6 H5 . 0.9700 ?
    C6 H6 . 0.9700 ?
    C7 C14 . 1.539(5) ?
    C7 C8 . 1.552(5) ?
    C7 H7 . 0.9800 ?
    C8 C9 . 1.506(5) ?
    C8 H8 . 0.9700 ?
    C8 H9 . 0.9700 ?
    C9 C10 . 1.376(5) ?
    C9 C12 . 1.407(6) ?
    C10 H10 . 0.9300 ?
    C11 C18 . 1.379(7) ?
    C11 C12 . 1.406(5) ?
    C12 C13 . 1.400(5) ?
    C13 C16 . 1.385(5) ?
    C13 C14 . 1.490(5) ?
    C14 C15 . 1.340(5) ?
    C15 H11 . 0.9300 ?
    C16 C17 . 1.428(6) ?
    C16 H12 . 0.9300 ?
    C17 C18 . 1.396(6) ?
    C17 H13 . 0.9300 ?
    C18 H14 . 0.9300 ?
    C19 H15 . 0.9600 ?
    C19 H16 . 0.9600 ?
    C19 H17 . 0.9600 ?
    C20 H18 . 0.9600 ?
    C20 H19 . 0.9600 ?
    C20 H20 . 0.9600 ?
    C21 C22 . 1.527(5) ?
    C21 C27 . 1.547(5) ?
    C21 H21 . 0.9800 ?
    C23 C24 . 1.519(5) ?
    C23 H22 . 0.9800 ?
    C24 C25 . 1.519(6) ?
    C24 H23 . 0.9700 ?
    C24 H24 . 0.9700 ?
    C25 C26 . 1.514(5) ?
    C25 H25 . 0.9700 ?
    C25 H26 . 0.9700 ?
    C26 H27 . 0.9700 ?
    C26 H28 . 0.9700 ?
    C27 C28 . 1.495(5) ?
    C27 H29 . 0.9700 ?
    C27 H30 . 0.9700 ?
    C28 C33 . 1.391(5) ?
    C28 C29 . 1.395(5) ?
    C29 C30 . 1.387(6) ?
    C29 H31 . 0.9300 ?
    C30 C31 . 1.366(7) ?
    C30 H32 . 0.9300 ?
    C31 C32 . 1.370(6) ?
    C31 H33 . 0.9300 ?
    C32 C33 . 1.378(6) ?
    C32 H34 . 0.9300 ?
    C33 H35 . 0.9300 ?
loop_
    _geom_angle_atom_site_label_1
    _geom_angle_atom_site_label_2
    _geom_angle_atom_site_label_3
    _geom_angle_site_symmetry_1
    _geom_angle_site_symmetry_3
    _geom_angle
    _geom_angle_publ_flag
    C1 O1 C3 . . 111.6(2) ?
    C1 O2 H1 . . 109.5 ?
    C2 N1 C1 . . 112.7(3) ?
    C2 N1 C21 . . 124.1(3) ?
    C1 N1 C21 . . 122.8(3) ?
    C4 N2 C3 . . 121.4(3) ?
    C4 N2 H2 . . 119.3 ?
    C3 N2 H2 . . 119.4 ?
    C19 N3 C7 . . 111.6(3) ?
    C19 N3 C6 . . 108.5(3) ?
    C7 N3 C6 . . 112.0(3) ?
    C10 N4 C11 . . 108.9(4) ?
    C10 N4 H3 . . 125.7 ?
    C11 N4 H3 . . 125.5 ?
    C22 N5 C26 . . 122.0(3) ?
    C22 N5 C23 . . 126.8(3) ?
    C26 N5 C23 . . 111.1(3) ?
    O2 C1 O1 . . 111.5(3) ?
    O2 C1 N1 . . 112.8(3) ?
    O1 C1 N1 . . 104.0(2) ?
    O2 C1 C23 . . 109.2(3) ?
    O1 C1 C23 . . 109.5(3) ?
    N1 C1 C23 . . 109.8(3) ?
    O3 C2 N1 . . 126.2(3) ?
    O3 C2 C3 . . 126.1(3) ?
    N1 C2 C3 . . 107.5(3) ?
    N2 C3 O1 . . 108.9(3) ?
    N2 C3 C20 . . 109.3(3) ?
    O1 C3 C20 . . 110.9(3) ?
    N2 C3 C2 . . 115.7(3) ?
    O1 C3 C2 . . 103.4(3) ?
    C20 C3 C2 . . 108.5(3) ?
    O4 C4 N2 . . 122.1(3) ?
    O4 C4 C5 . . 122.2(4) ?
    N2 C4 C5 . . 115.7(3) ?
    C15 C5 C4 . . 115.8(3) ?
    C15 C5 C6 . . 109.0(3) ?
    C4 C5 C6 . . 109.4(3) ?
    C15 C5 H4 . . 107.4 ?
    C4 C5 H4 . . 107.4 ?
    C6 C5 H4 . . 107.4 ?
    N3 C6 C5 . . 110.9(3) ?
    N3 C6 H5 . . 109.5 ?
    C5 C6 H5 . . 109.5 ?
    N3 C6 H6 . . 109.5 ?
    C5 C6 H6 . . 109.5 ?
    H5 C6 H6 . . 108.0 ?
    N3 C7 C14 . . 110.9(3) ?
    N3 C7 C8 . . 110.3(3) ?
    C14 C7 C8 . . 112.1(3) ?
    N3 C7 H7 . . 107.8 ?
    C14 C7 H7 . . 107.8 ?
    C8 C7 H7 . . 107.8 ?
    C9 C8 C7 . . 109.9(3) ?
    C9 C8 H8 . . 109.7 ?
    C7 C8 H8 . . 109.7 ?
    C9 C8 H9 . . 109.7 ?
    C7 C8 H9 . . 109.7 ?
    H8 C8 H9 . . 108.2 ?
    C10 C9 C12 . . 105.4(4) ?
    C10 C9 C8 . . 136.4(4) ?
    C12 C9 C8 . . 118.1(3) ?
    N4 C10 C9 . . 110.3(4) ?
    N4 C10 H10 . . 124.8 ?
    C9 C10 H10 . . 124.8 ?
    N4 C11 C18 . . 133.8(4) ?
    N4 C11 C12 . . 106.2(4) ?
    C18 C11 C12 . . 120.0(4) ?
    C13 C12 C11 . . 123.4(4) ?
    C13 C12 C9 . . 127.4(3) ?
    C11 C12 C9 . . 109.2(4) ?
    C16 C13 C12 . . 116.8(3) ?
    C16 C13 C14 . . 127.0(3) ?
    C12 C13 C14 . . 116.2(3) ?
    C15 C14 C13 . . 123.6(3) ?
    C15 C14 C7 . . 122.2(3) ?
    C13 C14 C7 . . 114.2(3) ?
    C14 C15 C5 . . 123.9(4) ?
    C14 C15 H11 . . 118.1 ?
    C5 C15 H11 . . 118.1 ?
    C13 C16 C17 . . 119.8(4) ?
    C13 C16 H12 . . 120.1 ?
    C17 C16 H12 . . 120.1 ?
    C18 C17 C16 . . 122.5(4) ?
    C18 C17 H13 . . 118.7 ?
    C16 C17 H13 . . 118.7 ?
    C11 C18 C17 . . 117.5(4) ?
    C11 C18 H14 . . 121.3 ?
    C17 C18 H14 . . 121.3 ?
    N3 C19 H15 . . 109.5 ?
    N3 C19 H16 . . 109.5 ?
    H15 C19 H16 . . 109.5 ?
    N3 C19 H17 . . 109.5 ?
    H15 C19 H17 . . 109.5 ?
    H16 C19 H17 . . 109.5 ?
    C3 C20 H18 . . 109.5 ?
    C3 C20 H19 . . 109.5 ?
    H18 C20 H19 . . 109.5 ?
    C3 C20 H20 . . 109.5 ?
    H18 C20 H20 . . 109.5 ?
    H19 C20 H20 . . 109.5 ?
    N1 C21 C22 . . 112.7(3) ?
    N1 C21 C27 . . 113.2(3) ?
    C22 C21 C27 . . 111.9(3) ?
    N1 C21 H21 . . 106.1 ?
    C22 C21 H21 . . 106.1 ?
    C27 C21 H21 . . 106.1 ?
    O5 C22 N5 . . 122.3(3) ?
    O5 C22 C21 . . 119.1(3) ?
    N5 C22 C21 . . 118.6(3) ?
    N5 C23 C1 . . 108.8(3) ?
    N5 C23 C24 . . 103.0(3) ?
    C1 C23 C24 . . 117.8(3) ?
    N5 C23 H22 . . 108.9 ?
    C1 C23 H22 . . 108.9 ?
    C24 C23 H22 . . 108.9 ?
    C25 C24 C23 . . 103.0(3) ?
    C25 C24 H23 . . 111.2 ?
    C23 C24 H23 . . 111.2 ?
    C25 C24 H24 . . 111.2 ?
    C23 C24 H24 . . 111.2 ?
    H23 C24 H24 . . 109.1 ?
    C24 C25 C26 . . 105.8(3) ?
    C24 C25 H25 . . 110.6 ?
    C26 C25 H25 . . 110.6 ?
    C24 C25 H26 . . 110.6 ?
    C26 C25 H26 . . 110.6 ?
    H25 C25 H26 . . 108.7 ?
    N5 C26 C25 . . 104.0(3) ?
    N5 C26 H27 . . 111.0 ?
    C25 C26 H27 . . 111.0 ?
    N5 C26 H28 . . 111.0 ?
    C25 C26 H28 . . 111.0 ?
    H27 C26 H28 . . 109.0 ?
    C28 C27 C21 . . 117.6(3) ?
    C28 C27 H29 . . 107.9 ?
    C21 C27 H29 . . 107.9 ?
    C28 C27 H30 . . 107.9 ?
    C21 C27 H30 . . 107.9 ?
    H29 C27 H30 . . 107.2 ?
    C33 C28 C29 . . 117.0(4) ?
    C33 C28 C27 . . 121.5(4) ?
    C29 C28 C27 . . 121.5(4) ?
    C30 C29 C28 . . 121.0(4) ?
    C30 C29 H31 . . 119.5 ?
    C28 C29 H31 . . 119.5 ?
    C31 C30 C29 . . 120.6(5) ?
    C31 C30 H32 . . 119.7 ?
    C29 C30 H32 . . 119.7 ?
    C30 C31 C32 . . 119.5(5) ?
    C30 C31 H33 . . 120.3 ?
    C32 C31 H33 . . 120.3 ?
    C31 C32 C33 . . 120.4(5) ?
    C31 C32 H34 . . 119.8 ?
    C33 C32 H34 . . 119.8 ?
    C32 C33 C28 . . 121.6(4) ?
    C32 C33 H35 . . 119.2 ?
    C28 C33 H35 . . 119.2 ?
loop_
    _geom_torsion_atom_site_label_1
    _geom_torsion_atom_site_label_2
    _geom_torsion_atom_site_label_3
    _geom_torsion_atom_site_label_4
    _geom_torsion_site_symmetry_1
    _geom_torsion_site_symmetry_2
    _geom_torsion_site_symmetry_3
    _geom_torsion_site_symmetry_4
    _geom_torsion
    _geom_torsion_publ_flag
    C3 O1 C1 O2 . . . . 115.5(3) ?
    C3 O1 C1 N1 . . . . -6.4(3) ?
    C3 O1 C1 C23 . . . . -123.6(3) ?
    C2 N1 C1 O2 . . . . -111.3(3) ?
    C21 N1 C1 O2 . . . . 75.9(4) ?
    C2 N1 C1 O1 . . . . 9.6(4) ?
    C21 N1 C1 O1 . . . . -163.2(3) ?
    C2 N1 C1 C23 . . . . 126.7(3) ?
    C21 N1 C1 C23 . . . . -46.1(4) ?
    C1 N1 C2 O3 . . . . 176.7(4) ?
    C21 N1 C2 O3 . . . . -10.6(6) ?
    C1 N1 C2 C3 . . . . -8.9(4) ?
    C21 N1 C2 C3 . . . . 163.8(3) ?
    C4 N2 C3 O1 . . . . 56.9(4) ?
    C4 N2 C3 C20 . . . . 178.3(3) ?
    C4 N2 C3 C2 . . . . -59.0(5) ?
    C1 O1 C3 N2 . . . . -122.1(3) ?
    C1 O1 C3 C20 . . . . 117.6(3) ?
    C1 O1 C3 C2 . . . . 1.5(4) ?
    O3 C2 C3 N2 . . . . -62.1(5) ?
    N1 C2 C3 N2 . . . . 123.5(3) ?
    O3 C2 C3 O1 . . . . 178.9(4) ?
    N1 C2 C3 O1 . . . . 4.5(4) ?
    O3 C2 C3 C20 . . . . 61.1(5) ?
    N1 C2 C3 C20 . . . . -113.3(3) ?
    C3 N2 C4 O4 . . . . 19.6(6) ?
    C3 N2 C4 C5 . . . . -157.6(3) ?
    O4 C4 C5 C15 . . . . 117.7(4) ?
    N2 C4 C5 C15 . . . . -65.1(5) ?
    O4 C4 C5 C6 . . . . -118.7(4) ?
    N2 C4 C5 C6 . . . . 58.5(4) ?
    C19 N3 C6 C5 . . . . 169.6(3) ?
    C7 N3 C6 C5 . . . . -66.7(4) ?
    C15 C5 C6 N3 . . . . 47.1(4) ?
    C4 C5 C6 N3 . . . . -80.4(4) ?
    C19 N3 C7 C14 . . . . 166.1(3) ?
    C6 N3 C7 C14 . . . . 44.2(4) ?
    C19 N3 C7 C8 . . . . -69.1(4) ?
    C6 N3 C7 C8 . . . . 169.0(3) ?
    N3 C7 C8 C9 . . . . -176.1(3) ?
    C14 C7 C8 C9 . . . . -52.0(4) ?
    C7 C8 C9 C10 . . . . -154.0(5) ?
    C7 C8 C9 C12 . . . . 28.8(5) ?
    C11 N4 C10 C9 . . . . -0.5(6) ?
    C12 C9 C10 N4 . . . . 0.9(5) ?
    C8 C9 C10 N4 . . . . -176.5(4) ?
    C10 N4 C11 C18 . . . . 178.1(5) ?
    C10 N4 C11 C12 . . . . -0.1(5) ?
    N4 C11 C12 C13 . . . . 178.8(3) ?
    C18 C11 C12 C13 . . . . 0.2(6) ?
    N4 C11 C12 C9 . . . . 0.7(5) ?
    C18 C11 C12 C9 . . . . -177.8(4) ?
    C10 C9 C12 C13 . . . . -179.0(4) ?
    C8 C9 C12 C13 . . . . -1.0(6) ?
    C10 C9 C12 C11 . . . . -1.0(4) ?
    C8 C9 C12 C11 . . . . 177.0(3) ?
    C11 C12 C13 C16 . . . . 0.7(5) ?
    C9 C12 C13 C16 . . . . 178.4(4) ?
    C11 C12 C13 C14 . . . . 178.7(3) ?
    C9 C12 C13 C14 . . . . -3.5(5) ?
    C16 C13 C14 C15 . . . . -23.1(6) ?
    C12 C13 C14 C15 . . . . 159.1(3) ?
    C16 C13 C14 C7 . . . . 156.5(4) ?
    C12 C13 C14 C7 . . . . -21.3(4) ?
    N3 C7 C14 C15 . . . . -7.1(5) ?
    C8 C7 C14 C15 . . . . -130.9(4) ?
    N3 C7 C14 C13 . . . . 173.2(3) ?
    C8 C7 C14 C13 . . . . 49.5(4) ?
    C13 C14 C15 C5 . . . . 170.2(3) ?
    C7 C14 C15 C5 . . . . -9.4(5) ?
    C4 C5 C15 C14 . . . . 113.1(4) ?
    C6 C5 C15 C14 . . . . -10.7(5) ?
    C12 C13 C16 C17 . . . . -1.0(5) ?
    C14 C13 C16 C17 . . . . -178.8(4) ?
    C13 C16 C17 C18 . . . . 0.5(6) ?
    N4 C11 C18 C17 . . . . -178.9(4) ?
    C12 C11 C18 C17 . . . . -0.8(7) ?
    C16 C17 C18 C11 . . . . 0.5(7) ?
    C2 N1 C21 C22 . . . . -154.1(3) ?
    C1 N1 C21 C22 . . . . 17.9(4) ?
    C2 N1 C21 C27 . . . . 77.7(4) ?
    C1 N1 C21 C27 . . . . -110.3(3) ?
    C26 N5 C22 O5 . . . . 4.5(5) ?
    C23 N5 C22 O5 . . . . -174.5(3) ?
    C26 N5 C22 C21 . . . . -175.2(3) ?
    C23 N5 C22 C21 . . . . 5.7(5) ?
    N1 C21 C22 O5 . . . . -175.5(3) ?
    C27 C21 C22 O5 . . . . -46.7(4) ?
    N1 C21 C22 N5 . . . . 4.2(4) ?
    C27 C21 C22 N5 . . . . 133.1(3) ?
    C22 N5 C23 C1 . . . . -33.7(4) ?
    C26 N5 C23 C1 . . . . 147.2(3) ?
    C22 N5 C23 C24 . . . . -159.5(3) ?
    C26 N5 C23 C24 . . . . 21.4(4) ?
    O2 C1 C23 N5 . . . . -74.8(3) ?
    O1 C1 C23 N5 . . . . 162.9(2) ?
    N1 C1 C23 N5 . . . . 49.3(3) ?
    O2 C1 C23 C24 . . . . 41.9(4) ?
    O1 C1 C23 C24 . . . . -80.4(4) ?
    N1 C1 C23 C24 . . . . 166.0(3) ?
    N5 C23 C24 C25 . . . . -33.9(4) ?
    C1 C23 C24 C25 . . . . -153.6(3) ?
    C23 C24 C25 C26 . . . . 35.2(4) ?
    C22 N5 C26 C25 . . . . -178.9(3) ?
    C23 N5 C26 C25 . . . . 0.2(4) ?
    C24 C25 C26 N5 . . . . -22.0(4) ?
    N1 C21 C27 C28 . . . . 65.2(4) ?
    C22 C21 C27 C28 . . . . -63.3(4) ?
    C21 C27 C28 C33 . . . . -96.9(4) ?
    C21 C27 C28 C29 . . . . 84.6(4) ?
    C33 C28 C29 C30 . . . . -0.2(5) ?
    C27 C28 C29 C30 . . . . 178.3(4) ?
    C28 C29 C30 C31 . . . . -0.1(6) ?
    C29 C30 C31 C32 . . . . 1.0(7) ?
    C30 C31 C32 C33 . . . . -1.4(7) ?
    C31 C32 C33 C28 . . . . 1.1(6) ?
    C29 C28 C33 C32 . . . . -0.2(5) ?
    C27 C28 C33 C32 . . . . -178.7(4) ?
loop_
    _geom_hbond_atom_site_label_D
    _geom_hbond_atom_site_label_H
    _geom_hbond_atom_site_label_A
    _geom_hbond_site_symmetry_A
    _geom_hbond_distance_DH
    _geom_hbond_distance_HA
    _geom_hbond_distance_DA
    _geom_hbond_angle_DHA
    N2 H2 N3 . 0.86 2.53 2.955(4) 112
    N4 H3 O5 1_566 0.86 2.17 2.981(5) 157
_iucr_refine_instructions_details
;
TITL fe283 in P2(1)
CELL  0.71073   10.9740    9.6620   14.4500    90.000   105.059    90.000
ZERR  2           0.0030    0.0020    0.0040     0.000     0.015     0.000
LATT  -1
SYMM             - X ,    0.50000 + Y ,            - Z
SFAC  C   2.31000  20.84392   1.02000  10.20751   1.58860   0.56870   0.86500 =
         51.65125   0.21560   0.00330   0.00160    11.500   0.68000  12.01000
SFAC  H   0.49300  10.51091   0.32291  26.12573   0.14019   3.14236   0.04081 =
         57.79977   0.00304   0.00000   0.00000     0.624   0.35000   1.00800
SFAC  N  12.21261   0.00570   3.13220   9.89331   2.01250  28.99754   1.16630 =
          0.58260 -11.52901   0.00610   0.00330    19.600   0.68000  14.01000
SFAC  O   3.04850  13.27711   2.28680   5.70111   1.54630   0.32390   0.86700 =
         32.90894   0.25080   0.01060   0.00600    32.500   0.68000  16.00000
UNIT    66   70  10  10
TEMP    23
L.S. 10
FMAP 2
PLAN -20
ACTA
HTAB
MERG 4
BOND $H
CONF
WGHT    0.034500
FVAR       0.23934
O1    4    0.256721    0.176461    0.576815    11.00000    0.05830    0.06281 =
         0.04608   -0.00742    0.00984    0.00852
O2    4    0.352885    0.200016    0.451421    11.00000    0.04568    0.04362 =
         0.06950    0.00084    0.01672   -0.00590
AFIX   3
H1    2    0.352525    0.284616    0.455911    11.00000   -1.50000
AFIX   0
O3    4   -0.020156    0.353460    0.454511    11.00000    0.06980    0.07690 =
         0.07954   -0.00568    0.01986    0.02946
O4    4    0.294282    0.468750    0.520435    11.00000    0.12665    0.05942 =
         0.06200   -0.01180    0.04598   -0.02279
O5    4    0.078062   -0.006299    0.210386    11.00000    0.08441    0.07371 =
         0.05010   -0.01738    0.00040    0.00902
N1    3    0.130629    0.205872    0.425711    11.00000    0.04292    0.04667 =
         0.04657   -0.00667    0.00946    0.00380
N2    3    0.205352    0.389788    0.635996    11.00000    0.07836    0.05103 =
         0.05690   -0.01465    0.03474   -0.01009
AFIX   3
H2    2    0.185112    0.411788    0.687726    11.00000   -1.20000
AFIX   0
N3    3    0.377396    0.433899    0.828209    11.00000    0.06245    0.05205 =
         0.06245   -0.00561    0.01402    0.00937
N4    3    0.137157    0.796980    1.069077    11.00000    0.10708    0.11602 =
         0.05577   -0.01523    0.02730    0.02475
AFIX   3
H3    2    0.106808    0.834370    1.112297    11.00000   -1.20000
AFIX   0
N5    3    0.201755   -0.039637    0.360226    11.00000    0.04858    0.04092 =
         0.05092   -0.00736    0.00767    0.00130
C1    1    0.250290    0.145672    0.478543    11.00000    0.04181    0.04697 =
         0.04237   -0.00295    0.01067   -0.00197
C2    1    0.077519    0.285928    0.481424    11.00000    0.05300    0.04592 =
         0.06206   -0.00418    0.01904    0.00424
C3    1    0.153689    0.265495    0.585316    11.00000    0.05734    0.04747 =
         0.05321   -0.00866    0.02177    0.00193
C4    1    0.286569    0.472773    0.603831    11.00000    0.08048    0.05106 =
         0.05750   -0.01294    0.03084   -0.00776
C5    1    0.371605    0.565838    0.679326    11.00000    0.07085    0.05575 =
         0.07141   -0.01752    0.03662   -0.01374
AFIX  13
H4    2    0.429933    0.612950    0.648676    11.00000   -1.20000
AFIX   0
C6    1    0.451408    0.475560    0.760820    11.00000    0.05854    0.06484 =
         0.09338   -0.02144    0.02629    0.00021
AFIX  23
H5    2    0.479931    0.393601    0.733808    11.00000   -1.20000
H6    2    0.525267    0.527040    0.795076    11.00000   -1.20000
AFIX   0
C7    1    0.345642    0.552965    0.881124    11.00000    0.05437    0.05595 =
         0.05377   -0.00905    0.00540    0.00600
AFIX  13
H7    2    0.422670    0.581325    0.928709    11.00000   -1.20000
AFIX   0
C8    1    0.247066    0.510287    0.935783    11.00000    0.06939    0.06401 =
         0.06076    0.00366    0.01617    0.00138
AFIX  23
H8    2    0.173564    0.470700    0.891282    11.00000   -1.20000
H9    2    0.283009    0.440696    0.983447    11.00000   -1.20000
AFIX   0
C9    1    0.208526    0.634909    0.984014    11.00000    0.06091    0.08208 =
         0.04726   -0.00146    0.01246    0.00848
C10   1    0.162289    0.659073    1.062369    11.00000    0.09536    0.10938 =
         0.05411    0.00379    0.02182    0.01268
AFIX  43
H10   2    0.149868    0.591374    1.104753    11.00000   -1.20000
AFIX   0
C11   1    0.167848    0.866287    0.994852    11.00000    0.07344    0.09255 =
         0.04747   -0.01746    0.00473    0.01447
C12   1    0.213344    0.765545    0.942024    11.00000    0.05292    0.07031 =
         0.04402   -0.01357    0.00441    0.00460
C13   1    0.252269    0.795398    0.859266    11.00000    0.05076    0.05267 =
         0.05119   -0.01526    0.00458    0.00271
C14   1    0.300447    0.676387    0.813551    11.00000    0.04373    0.05162 =
         0.04903   -0.00821    0.00916   -0.00285
C15   1    0.305353    0.675385    0.721841    11.00000    0.06045    0.04787 =
         0.05816   -0.00847    0.01923   -0.00430
AFIX  43
H11   2    0.265398    0.746691    0.682172    11.00000   -1.20000
AFIX   0
C16   1    0.245711    0.932524    0.830417    11.00000    0.07128    0.06444 =
         0.06028   -0.01242    0.01310    0.00533
AFIX  43
H12   2    0.271758    0.957955    0.776496    11.00000   -1.20000
AFIX   0
C17   1    0.198843    1.034679    0.883720    11.00000    0.10020    0.05852 =
         0.08146   -0.02094    0.00714    0.01657
AFIX  43
H13   2    0.194422    1.126170    0.863119    11.00000   -1.20000
AFIX   0
C18   1    0.159382    1.002553    0.965587    11.00000    0.09449    0.09366 =
         0.05615   -0.03322    0.00522    0.02515
AFIX  43
H14   2    0.128561    1.070493    0.999098    11.00000   -1.20000
AFIX   0
C19   1    0.449070    0.328160    0.893458    11.00000    0.09093    0.06983 =
         0.09988    0.00608    0.00566    0.02260
AFIX 137
H15   2    0.471954    0.254475    0.856685    11.00000   -1.50000
H16   2    0.397966    0.292012    0.932617    11.00000   -1.50000
H17   2    0.524044    0.369020    0.933631    11.00000   -1.50000
AFIX   0
C20   1    0.070646    0.193372    0.639350    11.00000    0.08297    0.06665 =
         0.07444   -0.00296    0.03603   -0.01072
AFIX 137
H18   2    0.002015    0.253150    0.642626    11.00000   -1.50000
H19   2    0.119488    0.171764    0.703043    11.00000   -1.50000
H20   2    0.037817    0.109503    0.606619    11.00000   -1.50000
AFIX   0
C21   1    0.068102    0.168456    0.325767    11.00000    0.04379    0.05044 =
         0.05279   -0.00352    0.00633    0.00424
AFIX  13
H21   2   -0.020796    0.152303    0.323477    11.00000   -1.20000
AFIX   0
C22   1    0.117389    0.032803    0.295097    11.00000    0.04676    0.05071 =
         0.05174   -0.00394    0.00766    0.00335
C23   1    0.247106   -0.009412    0.464303    11.00000    0.04683    0.04424 =
         0.04971   -0.00085    0.01227    0.00031
AFIX  13
H22   2    0.188122   -0.049930    0.497324    11.00000   -1.20000
AFIX   0
C24   1    0.371362   -0.087476    0.493609    11.00000    0.06823    0.04891 =
         0.06997    0.00145    0.00317    0.00857
AFIX  23
H23   2    0.439977   -0.032487    0.482204    11.00000   -1.20000
H24   2    0.391393   -0.113426    0.560722    11.00000   -1.20000
AFIX   0
C25   1    0.346705   -0.214286    0.429346    11.00000    0.08529    0.05577 =
         0.08936   -0.01216    0.00298    0.01802
AFIX  23
H25   2    0.305866   -0.286197    0.457304    11.00000   -1.20000
H26   2    0.425161   -0.250526    0.420159    11.00000   -1.20000
AFIX   0
C26   1    0.261338   -0.165962    0.334945    11.00000    0.05918    0.04679 =
         0.06964   -0.01063    0.02101    0.00589
AFIX  23
H27   2    0.309661   -0.145611    0.289116    11.00000   -1.20000
H28   2    0.198383   -0.235522    0.307987    11.00000   -1.20000
AFIX   0
C27   1    0.069448    0.286692    0.253848    11.00000    0.07153    0.06810 =
         0.05296    0.00242    0.00742    0.02271
AFIX  23
H29   2    0.017259    0.258449    0.191736    11.00000   -1.20000
H30   2    0.029557    0.366946    0.273740    11.00000   -1.20000
AFIX   0
C28   1    0.194673    0.330990    0.241145    11.00000    0.06690    0.05016 =
         0.04573    0.00888    0.01026    0.01686
C29   1    0.251207    0.262463    0.178118    11.00000    0.09342    0.06525 =
         0.05792   -0.00288    0.02833    0.01426
AFIX  43
H31   2    0.211477    0.185906    0.144340    11.00000   -1.20000
AFIX   0
C30   1    0.365814    0.306855    0.165100    11.00000    0.11592    0.07466 =
         0.08135    0.01340    0.04923    0.03439
AFIX  43
H32   2    0.402120    0.259697    0.122878    11.00000   -1.20000
AFIX   0
C31   1    0.425833    0.419236    0.213753    11.00000    0.08498    0.08429 =
         0.11669    0.03123    0.04363    0.01889
AFIX  43
H33   2    0.502036    0.449436    0.204064    11.00000   -1.20000
AFIX   0
C32   1    0.372853    0.487091    0.276937    11.00000    0.09093    0.07014 =
         0.09390    0.00326    0.01480    0.00123
AFIX  43
H34   2    0.414253    0.562397    0.311278    11.00000   -1.20000
AFIX   0
C33   1    0.258631    0.444459    0.289918    11.00000    0.08612    0.05537 =
         0.06014   -0.00092    0.02183    0.00970
AFIX  43
H35   2    0.223448    0.492725    0.332320    11.00000   -1.20000
HKLF 4
REM  fe283 in P2(1)
REM R1 =  0.0466 for   2240 Fo > 4sig(Fo)  and  0.0633 for all   2781 data
REM    390 parameters refined using      1 restraints
END
WGHT      0.0435      0.0150
REM Highest difference peak  0.152,  deepest hole -0.192,  1-sigma level  0.037
Q1    1   0.2710  0.4775  0.8257  11.00000  0.05    0.15
Q2    1   0.1249  0.2373  0.1148  11.00000  0.05    0.14
Q3    1   0.1443  0.3019  0.1225  11.00000  0.05    0.14
Q4    1   0.2200  1.1349  0.9833  11.00000  0.05    0.14
Q5    1  -0.0040  0.1807  0.1972  11.00000  0.05    0.13
Q6    1   0.3027  0.6504  1.0652  11.00000  0.05    0.13
Q7    1   0.3558  0.5746  0.7532  11.00000  0.05    0.13
Q8    1   0.2513  1.0004  0.9455  11.00000  0.05    0.12
Q9    1   0.2496  0.3754  0.7122  11.00000  0.05    0.12
Q10   1   0.1773  0.1292  0.1603  11.00000  0.05    0.12
Q11   1  -0.0076  0.2066  0.2970  11.00000  0.05    0.12
Q12   1   0.0789  0.1542  0.1776  11.00000  0.05    0.12
Q13   1   0.1390  1.0744  1.0854  11.00000  0.05    0.11
Q14   1   0.1080  0.6752  0.9711  11.00000  0.05    0.11
Q15   1   0.0916  0.6379  0.9220  11.00000  0.05    0.11
Q16   1   0.1942 -0.1513  0.4633  11.00000  0.05    0.11
Q17   1   0.3859  0.5052  0.9540  11.00000  0.05    0.11
Q18   1   0.1798  0.3605  0.1569  11.00000  0.05    0.11
Q19   1  -0.0387  0.1525  0.2620  11.00000  0.05    0.11
Q20   1   0.2632  0.3783  0.8058  11.00000  0.05    0.11
;
data_global
_journal_date_recd_electronic     2012-01-20
_journal_date_accepted     2012-01-27
_journal_name_full     'Acta Crystallographica, Section E'
_journal_year     2012
_journal_volume     68
_journal_issue      3
_journal_page_first     o610
_journal_page_last     o611
_journal_paper_category     QO
_journal_paper_doi     10.1107/S1600536812003674
_journal_coeditor_code     DS2173
_publ_contact_author_name     'Franziska Emmerling'
_publ_contact_author_address
;
Reference Materials
Department of Analytical Chemistry
BAM Federal Institute for Materials Research and Testing
Richard-Willst"atter-Strasse 11
D-12489 Berlin-Adlershof
Germany
;
_publ_contact_author_email     franziska.emmerling@bam.de
_publ_contact_author_fax     '+49 30 8104 1139'
_publ_contact_author_phone     '+49 30 8104 1133'
_publ_section_title
;
Ergotaminine
;
loop_
    _publ_author_name
    _publ_author_address
    'Merkel, Stefan'
;
Reference Materials
Department of Analytical Chemistry
BAM Federal Institute for Materials Research and Testing
Richard-Willst\"atter-Strasse 11
D-12489 Berlin-Adlershof
Germany
;
    'K\"oppen, Robert'
;
Reference Materials
Department of Analytical Chemistry
BAM Federal Institute for Materials Research and Testing
Richard-Willst\"atter-Strasse 11
D-12489 Berlin-Adlershof
Germany
;
    'Koch, Matthias'
;
Reference Materials
Department of Analytical Chemistry
BAM Federal Institute for Materials Research and Testing
Richard-Willst\"atter-Strasse 11
D-12489 Berlin-Adlershof
Germany
;
    'Emmerling, Franziska'
;
Reference Materials
Department of Analytical Chemistry
BAM Federal Institute for Materials Research and Testing
Richard-Willst\"atter-Strasse 11
D-12489 Berlin-Adlershof
Germany
;
    'Nehls, Irene'
;
Reference Materials
Department of Analytical Chemistry
BAM Federal Institute for Materials Research and Testing
Richard-Willst\"atter-Strasse 11
D-12489 Berlin-Adlershof
Germany
;
