# Supplementary material for: Ergotaminine
Source: Acta Crystallogr Sect E Struct Rep Online. 2012 Feb 4;68(Pt 3):o610–1. doi: 10.1107/S1600536812003674 (PMC3295412; doi:10.1107/S1600536812003674)
Supplement: Supplementary file 2 [file e-68-0o610-Isup2.hkl]

# 
# h,k,l, Fc-squared, Fo-squared, sigma(Fo-squared) and status flag 
# 
data_I
_shelx_title ' fe283 in P2(1)' 
_shelx_refln_list_code          4 
_shelx_F_calc_maximum      140.69 
_exptl_crystal_F_000       615.88 
_reflns_d_resolution_high  0.8377 
 
loop_ 
 _symmetry_equiv_pos_as_xyz 
 'x, y, z' 
 '-x, y+1/2, -z' 
 
_cell_length_a    10.9740 
_cell_length_b     9.6620 
_cell_length_c    14.4500 
_cell_angle_alpha  90.000 
_cell_angle_beta  105.059 
_cell_angle_gamma  90.000 
 
_shelx_F_squared_multiplier     1.000 
 
loop_ 
 _refln_index_h 
 _refln_index_k 
 _refln_index_l 
 _refln_F_squared_calc 
 _refln_F_squared_meas 
 _refln_F_squared_sigma 
 _refln_observed_status 
   1   0   0      568.48      660.58     14.93 o 
   2   0   0    19794.54    20148.45    226.55 o 
   3   0   0        0.24       -0.70      2.33 o 
   4   0   0       29.46       38.34      4.53 o 
   5   0   0      162.18      156.75      8.01 o 
   6   0   0      328.04      341.50     12.51 o 
   7   0   0      178.66      180.90     10.29 o 
   8   0   0       83.84       90.13      8.83 o 
   9   0   0        2.36        5.52      2.73 o 
  10   0   0      104.27      103.03      9.99 o 
  11   0   0       31.34       36.94      8.53 o 
  12   0   0        0.08       10.80      4.48 o 
   1   1   0      344.66      379.40      4.54 o 
   2   1   0    10228.76    10645.95    156.35 o 
   3   1   0     1950.06     1870.12     32.21 o 
   4   1   0       50.26       54.12      3.75 o 
   5   1   0      216.58      213.05      6.53 o 
   6   1   0       40.10       36.08      3.64 o 
   7   1   0      159.16      161.11      7.22 o 
   8   1   0       44.32       49.98      4.84 o 
   9   1   0       31.80       31.81      4.19 o 
  10   1   0       32.87       32.54      4.92 o 
  11   1   0       58.70       59.67      6.37 o 
  12   1   0        0.23        2.32      3.01 o 
   0   2   0     2657.82     2886.80     40.07 o 
   1   2   0     2095.13     2150.26     39.97 o 
   2   2   0      195.14      192.36      4.35 o 
   3   2   0      114.00      112.18      4.67 o 
   4   2   0      179.69      190.52      5.84 o 
   5   2   0      716.44      690.25     11.96 o 
   6   2   0       36.10       42.43      3.98 o 
   7   2   0        2.53        5.92      2.02 o 
   8   2   0        5.03        3.39      2.08 o 
   9   2   0        3.58        4.33      2.47 o 
  10   2   0       20.45       18.50      3.53 o 
  11   2   0       20.76       20.86      3.84 o 
  12   2   0        4.46        8.55      3.63 o 
   1   3   0      514.21      518.05     10.12 o 
   2   3   0     1451.11     1381.38     14.70 o 
   3   3   0      592.28      624.81     10.23 o 
   4   3   0      696.29      707.92     11.90 o 
   5   3   0      178.85      181.27      6.94 o 
   6   3   0      118.27      116.70      6.14 o 
   7   3   0      169.42      167.44      8.23 o 
   8   3   0       34.37       35.24      4.85 o 
   9   3   0      364.28      358.88     13.15 o 
  10   3   0       15.72       18.24      3.60 o 
  11   3   0       65.29       67.45      6.81 o 
  12   3   0        5.54       10.59      3.26 o 
   0   4   0     2932.65     2845.05     64.42 o 
   1   4   0      201.38      199.48      7.23 o 
   2   4   0      906.93      867.06     15.55 o 
   3   4   0      163.86      165.87      5.19 o 
   4   4   0      203.65      201.15      6.47 o 
   5   4   0      318.76      311.33      8.57 o 
   6   4   0       97.13       94.46      6.01 o 
   7   4   0       13.57       12.73      2.84 o 
   8   4   0        5.20        5.55      2.51 o 
   9   4   0        8.03        5.24      2.56 o 
  10   4   0       17.39       16.35      3.58 o 
  11   4   0        0.96        5.65      2.77 o 
   1   5   0      466.71      455.14     10.13 o 
   2   5   0      452.86      431.09      8.24 o 
   3   5   0       46.91       48.76      3.36 o 
   4   5   0       82.02       93.63      4.73 o 
   5   5   0       39.24       40.52      3.92 o 
   6   5   0      267.36      253.43      9.85 o 
   7   5   0       83.91       91.58      7.43 o 
   8   5   0      166.20      178.08     10.27 o 
   9   5   0       37.27       39.34      5.15 o 
  10   5   0       11.02        9.78      2.70 o 
  11   5   0       12.11       16.99      3.94 o 
   0   6   0     1207.14     1138.64     27.29 o 
   1   6   0      174.25      172.98      7.58 o 
   2   6   0      218.55      216.63      6.47 o 
   3   6   0        2.48        4.86      1.42 o 
   4   6   0      278.25      285.59      9.57 o 
   5   6   0      135.31      135.22      9.21 o 
   6   6   0      180.43      166.95      9.00 o 
   7   6   0       20.70       24.27      3.55 o 
   8   6   0       11.48       14.72      3.24 o 
   9   6   0       13.56       15.94      3.63 o 
  10   6   0        4.41        2.69      3.11 o 
   1   7   0       29.75       28.67      3.83 o 
   2   7   0       23.89       21.36      2.49 o 
   3   7   0      165.49      165.38      7.15 o 
   4   7   0       39.69       30.40      4.28 o 
   5   7   0       26.00       24.06      3.54 o 
   6   7   0        3.39        3.36      2.08 o 
   7   7   0        7.54        8.88      2.72 o 
   8   7   0       29.60       32.52      4.74 o 
   9   7   0        0.53        3.10      3.59 o 
  10   7   0       19.74       23.70      9.52 o 
   0   8   0      216.06      196.01     17.71 o 
   1   8   0       97.01       93.35      7.26 o 
   2   8   0       18.31       15.91      2.33 o 
   3   8   0      105.75      113.64      6.75 o 
   4   8   0       86.89       75.01      6.93 o 
   5   8   0       16.85       14.87      3.28 o 
   6   8   0       13.44       14.96      3.07 o 
   7   8   0       30.47       30.96      4.86 o 
   8   8   0        0.66       -0.67      4.20 o 
   9   8   0        2.06        7.43      6.11 o 
   1   9   0        9.34        8.19      2.66 o 
   2   9   0      102.07      107.82      7.82 o 
   3   9   0       38.31       41.39      4.76 o 
   4   9   0        1.88        3.24      2.26 o 
   5   9   0       68.88       74.22      6.64 o 
   6   9   0       31.43       31.53      4.70 o 
   7   9   0        6.24        8.53      3.33 o 
   0  10   0       65.07       72.98      9.59 o 
   1  10   0        3.48        4.04      2.70 o 
   2  10   0       14.01       17.53      3.56 o 
   3  10   0       23.97       32.33      4.49 o 
   4  10   0       35.22       40.38      5.78 o 
   5  10   0       25.31       24.27      4.01 o 
   6  10   0        1.23        8.29      3.23 o 
   1  11   0       11.18       14.19      3.40 o 
   2  11   0        0.51        4.20      2.29 o 
   3  11   0       13.17       10.24      3.34 o 
 -12   0   1        0.07        5.37      4.77 o 
 -11   0   1       29.22       34.90      8.79 o 
 -10   0   1       11.01        7.63      3.61 o 
  -9   0   1        0.17        2.78      2.67 o 
  -8   0   1      194.03      196.74     11.26 o 
  -7   0   1       56.61       52.70      6.19 o 
  -6   0   1      261.28      269.45     10.83 o 
  -5   0   1      200.72      184.79      8.31 o 
  -4   0   1        0.74        6.44      2.51 o 
  -3   0   1     1187.76     1090.60     16.86 o 
  -2   0   1     2408.34     2583.66     21.31 o 
  -1   0   1      137.48      160.04     12.88 o 
   0   0   1     2634.37     1013.75    446.70 o 
   1   0   1      117.28      114.82      3.49 o 
   2   0   1     2385.05     2666.98     32.83 o 
   3   0   1    11046.52    10790.68     98.70 o 
   4   0   1      242.82      213.72      8.87 o 
   5   0   1      388.75      375.61     12.45 o 
   6   0   1        0.60        4.82      3.00 o 
   7   0   1      116.54      111.35      9.12 o 
   8   0   1       26.16       23.94      4.58 o 
   9   0   1       14.54       15.45      4.20 o 
  10   0   1       21.18       22.46      5.44 o 
  11   0   1        0.00        3.58      3.40 o 
  12   0   1        4.96        3.09      5.81 o 
 -12   1   1       12.88       10.41      3.10 o 
 -11   1   1       44.91       45.80      6.27 o 
 -10   1   1       16.56       13.07      3.21 o 
  -9   1   1      144.35      153.18      9.89 o 
  -8   1   1      105.52      107.53      6.49 o 
  -7   1   1      301.31      301.20      8.70 o 
  -6   1   1      359.97      335.89      8.50 o 
  -5   1   1      146.84      145.41      5.54 o 
  -4   1   1      321.69      299.56      6.83 o 
  -3   1   1      428.63      432.35      7.11 o 
  -2   1   1     3811.95     3955.30     49.94 o 
  -1   1   1     6555.95     7237.24     81.53 o 
   0   1   1     4786.35     5374.46     63.89 o 
   1   1   1     5393.74     4294.94    610.32 o 
   2   1   1     7467.55     7422.95    116.14 o 
   3   1   1     1777.02     1853.38     31.24 o 
   4   1   1      222.15      208.44      6.13 o 
   5   1   1      489.35      470.09      9.82 o 
   6   1   1      101.78      114.14      6.00 o 
   7   1   1       13.17       13.08      2.50 o 
   8   1   1        6.42        6.90      2.30 o 
   9   1   1       34.12       36.53      4.75 o 
  10   1   1        4.78        6.60      2.65 o 
  11   1   1       17.77       22.76      4.30 o 
  12   1   1       24.72       28.11      4.95 o 
 -12   2   1       17.65       16.70      3.69 o 
 -11   2   1       11.28       10.26      2.91 o 
 -10   2   1       96.34      103.23      8.33 o 
  -9   2   1       87.18      102.47      7.95 o 
  -8   2   1      102.79      114.57      7.82 o 
  -7   2   1       82.25       85.96      5.66 o 
  -6   2   1      181.96      176.11      6.36 o 
  -5   2   1      179.57      179.01      5.84 o 
  -4   2   1      334.28      320.03      7.27 o 
  -3   2   1      326.20      327.45      7.24 o 
  -2   2   1     1589.20     1667.54     25.21 o 
  -1   2   1      325.60      349.77      6.80 o 
   0   2   1      360.94      374.11      5.82 o 
   1   2   1     3041.32     3171.85     50.75 o 
   2   2   1      448.47      420.55      8.44 o 
   3   2   1       75.27       79.69      4.45 o 
   4   2   1      946.17      881.75     18.61 o 
   5   2   1      395.34      360.62      9.09 o 
   6   2   1      292.11      282.52      8.35 o 
   7   2   1        6.85        5.94      2.07 o 
   8   2   1       25.94       28.54      3.93 o 
   9   2   1       17.08       18.15      3.36 o 
  10   2   1      119.02      125.44      9.21 o 
  11   2   1        3.88        1.05      2.74 o 
  12   2   1       13.98       12.27      4.64 o 
 -12   3   1       10.02       12.29      3.13 o 
 -11   3   1        8.33        7.48      2.77 o 
 -10   3   1        3.80        7.91      2.66 o 
  -9   3   1        9.95        8.67      2.50 o 
  -8   3   1       39.56       33.11      4.81 o 
  -7   3   1      203.08      206.57      9.61 o 
  -6   3   1      111.79      108.34      6.50 o 
  -5   3   1       24.87       35.51      3.42 o 
  -4   3   1      359.00      376.87      9.75 o 
  -3   3   1      529.42      550.52      8.58 o 
  -2   3   1      777.07      687.06     52.69 o 
  -1   3   1      613.38      630.55     12.22 o 
   0   3   1      384.63      394.64      7.44 o 
   1   3   1     3314.37     3271.48     51.46 o 
   2   3   1      617.73      637.73      9.59 o 
   3   3   1      795.30      761.00     12.63 o 
   4   3   1      318.13      311.82      8.10 o 
   5   3   1      192.83      207.24      7.60 o 
   6   3   1      116.36      127.34      7.13 o 
   7   3   1       29.00       26.83      3.84 o 
   8   3   1       38.47       41.58      5.32 o 
   9   3   1       43.98       38.75      5.20 o 
  10   3   1       16.90       21.86      3.89 o 
  11   3   1        5.85        1.76      2.63 o 
 -12   4   1        1.55        1.22      9.43 o 
 -11   4   1       21.08       21.91      4.47 o 
 -10   4   1       30.59       26.27      4.15 o 
  -9   4   1        3.87        2.27      2.19 o 
  -8   4   1       38.98       35.57      4.48 o 
  -7   4   1       40.77       39.50      4.74 o 
  -6   4   1      101.62      121.90      7.27 o 
  -5   4   1       65.98       81.14      4.91 o 
  -4   4   1      748.86      719.26     12.83 o 
  -3   4   1      271.83      283.13      5.92 o 
  -2   4   1      899.63      879.11     13.46 o 
  -1   4   1      497.45      484.51      9.34 o 
   0   4   1     2480.44     2467.32     26.26 o 
   1   4   1      543.48      519.04      9.14 o 
   2   4   1      668.27      628.52      9.19 o 
   3   4   1       27.84       23.86      2.73 o 
   4   4   1      146.45      143.72      6.01 o 
   5   4   1      127.34      128.02      6.55 o 
   6   4   1      146.88      158.95      7.56 o 
   7   4   1        1.23        1.02      1.79 o 
   8   4   1       87.28       94.32      7.77 o 
   9   4   1       25.96       25.54      3.75 o 
  10   4   1        5.38        5.34      2.55 o 
  11   4   1        6.81        5.28      2.83 o 
 -11   5   1       16.89       10.45      3.26 o 
 -10   5   1       13.82       12.40      3.58 o 
  -9   5   1       89.10       93.28      8.06 o 
  -8   5   1      201.44      212.50     10.98 o 
  -7   5   1       80.93       87.49      7.07 o 
  -6   5   1      313.41      288.96     10.30 o 
  -5   5   1      116.28      108.66      6.87 o 
  -4   5   1      319.37      324.11      7.75 o 
  -3   5   1       75.78       71.02      3.77 o 
  -2   5   1      104.93      110.01      5.68 o 
  -1   5   1      311.20      319.50      8.49 o 
   0   5   1       72.68       70.31      5.04 o 
   1   5   1       97.24       97.32      5.75 o 
   2   5   1       98.86      106.17      4.50 o 
   3   5   1       46.20       47.42      4.02 o 
   4   5   1       84.31       83.68      6.28 o 
   5   5   1      205.67      206.22      7.72 o 
   6   5   1       13.31       10.42      3.33 o 
   7   5   1      102.98      109.19      8.05 o 
   8   5   1       61.22       73.97      7.00 o 
   9   5   1        2.22        3.64      2.55 o 
  10   5   1       58.51       67.26      7.20 o 
  11   5   1        0.33        3.68      3.34 o 
 -10   6   1       13.73       10.71      4.69 o 
  -9   6   1        0.22       -0.43      2.28 o 
  -8   6   1       99.40      104.75      8.21 o 
  -7   6   1       29.20       39.36      5.05 o 
  -6   6   1      618.84      604.64     16.33 o 
  -5   6   1       52.72       54.67      5.38 o 
  -4   6   1      281.16      270.16      8.27 o 
  -3   6   1       24.15       24.89      2.79 o 
  -2   6   1      274.14      253.97     10.92 o 
  -1   6   1      200.29      201.33      7.76 o 
   0   6   1       42.18       45.17      5.02 o 
   1   6   1      112.34      107.23      7.10 o 
   2   6   1       32.10       28.23      2.75 o 
   3   6   1      334.68      336.02      9.85 o 
   4   6   1      214.87      217.35      9.97 o 
   5   6   1      113.87      117.22      7.37 o 
   6   6   1       68.35       72.47      6.56 o 
   7   6   1       40.98       48.16      5.67 o 
   8   6   1       60.80       60.23      6.39 o 
   9   6   1       41.96       41.92      5.92 o 
  10   6   1       24.53       24.26      5.20 o 
 -10   7   1        0.84        1.39      2.97 o 
  -9   7   1        6.58        3.51      2.71 o 
  -8   7   1        8.49        7.51      2.82 o 
  -7   7   1       42.67       43.44      5.00 o 
  -6   7   1      148.11      154.99      9.02 o 
  -5   7   1      103.70       99.09      6.96 o 
  -4   7   1      202.75      204.76      9.32 o 
  -3   7   1      182.33      183.48      6.87 o 
  -2   7   1      198.05      195.02      8.28 o 
  -1   7   1      115.55      123.83      7.25 o 
   0   7   1       71.85       78.28      6.34 o 
   1   7   1       23.78       23.55      3.94 o 
   2   7   1      162.82      173.29      7.48 o 
   3   7   1       97.04       97.98      6.32 o 
   4   7   1      686.73      652.70     13.93 o 
   5   7   1      506.67      497.33     17.01 o 
   6   7   1      239.26      243.02     11.32 o 
   7   7   1       30.58       26.46      4.49 o 
   8   7   1        7.08       10.29      2.90 o 
   9   7   1        9.08        9.60      3.95 o 
  -9   8   1        3.94        1.97      3.12 o 
  -8   8   1        0.75       -0.95      3.08 o 
  -7   8   1       38.65       41.32      5.36 o 
  -6   8   1        3.03        5.69      2.57 o 
  -5   8   1        9.52       12.18      3.15 o 
  -4   8   1      101.30       95.24      7.31 o 
  -3   8   1      179.36      173.65      8.38 o 
  -2   8   1      157.56      156.84      8.64 o 
  -1   8   1       84.01       76.63      6.59 o 
   0   8   1       79.03       76.48      6.65 o 
   1   8   1       70.95       70.93      6.47 o 
   2   8   1       90.84       81.65      6.20 o 
   3   8   1       88.73       90.15      6.44 o 
   4   8   1      113.85      120.12      9.67 o 
   5   8   1        6.14        4.84      2.55 o 
   6   8   1       31.27       27.12      4.19 o 
   7   8   1        4.98        3.17      2.88 o 
   8   8   1        2.56        1.14      2.72 o 
  -8   9   1       13.21       21.35      8.13 o 
  -7   9   1        1.55       -0.98      2.55 o 
  -6   9   1        3.84        7.78      2.92 o 
  -5   9   1        1.45        5.36      2.47 o 
  -4   9   1       19.06       26.01      3.84 o 
  -3   9   1       77.52       85.50      7.04 o 
  -2   9   1       45.49       53.57      5.97 o 
  -1   9   1       15.28       15.69      3.13 o 
   0   9   1       48.78       50.63      5.48 o 
   1   9   1       57.74       60.64      5.41 o 
   2   9   1       69.65       71.54      5.89 o 
   3   9   1       31.23       32.20      4.57 o 
   4   9   1        0.82        4.01      3.57 o 
   5   9   1       27.18       24.46      4.02 o 
   6   9   1        1.56        1.53      2.15 o 
   7   9   1        2.25        2.34      2.58 o 
  -6  10   1       25.86       18.77      7.81 o 
  -5  10   1       20.47       16.45      3.84 o 
  -4  10   1       37.66       32.64      5.14 o 
  -3  10   1       27.06       30.78      5.05 o 
  -2  10   1       26.29       30.35      4.47 o 
  -1  10   1       20.78       25.91      4.10 o 
   0  10   1       64.86       95.95      7.65 o 
   1  10   1       19.54       20.56      3.23 o 
   2  10   1       12.53       11.72      3.22 o 
   3  10   1       54.06       54.14      6.41 o 
   4  10   1       10.65        7.11      3.19 o 
   5  10   1       19.53       25.26      4.27 o 
   6  10   1       13.58       13.79      5.59 o 
  -3  11   1       11.96       12.69      3.08 o 
  -2  11   1        2.29        4.42      2.82 o 
  -1  11   1       17.83       15.55      3.08 o 
   0  11   1        7.10        9.08      3.61 o 
   1  11   1       11.37       11.93      3.35 o 
   2  11   1        3.69        7.05      2.38 o 
   3  11   1        5.31        9.46      3.46 o 
 -12   0   2        7.51       10.65      4.76 o 
 -11   0   2        0.34       -2.21      3.61 o 
 -10   0   2       89.11       91.41     10.99 o 
  -9   0   2        8.53        5.15      2.84 o 
  -8   0   2      672.26      689.21     24.44 o 
  -7   0   2      140.60      160.54      8.94 o 
  -6   0   2      181.04      172.52      8.47 o 
  -5   0   2      128.27      138.28      7.12 o 
  -4   0   2       95.71       91.10      6.21 o 
  -3   0   2       14.59       16.11      3.12 o 
  -2   0   2      481.84      542.24     11.45 o 
  -1   0   2      402.16      416.39     28.08 o 
   0   0   2      488.79      560.46      9.97 o 
   1   0   2     5408.29     5700.82     98.87 o 
   2   0   2     4472.43     4528.46     84.16 o 
   3   0   2     1032.60     1049.54     28.12 o 
   4   0   2       87.17       96.23      6.84 o 
   5   0   2      181.57      173.77      8.96 o 
   6   0   2      566.62      564.19     16.97 o 
   7   0   2        0.73        2.06      2.38 o 
   8   0   2        2.45        3.80      2.58 o 
   9   0   2       33.17       31.60      5.99 o 
  10   0   2       21.79       29.87      6.40 o 
  11   0   2        4.03        1.34      4.18 o 
  12   0   2       15.89       11.52      7.63 o 
 -12   1   2        7.53        4.92      3.17 o 
 -11   1   2       12.15       14.21      3.42 o 
 -10   1   2        0.98        4.29      2.37 o 
  -9   1   2      105.58      115.27      8.03 o 
  -8   1   2        2.84        4.99      1.85 o 
  -7   1   2       13.33       10.05      2.00 o 
  -6   1   2      267.22      255.92      7.56 o 
  -5   1   2       50.42       55.01      4.11 o 
  -4   1   2      481.91      440.22      8.51 o 
  -3   1   2     1115.73     1069.83     21.22 o 
  -2   1   2     9298.44     9600.53    138.08 o 
  -1   1   2     2368.66     2383.12     50.26 o 
   0   1   2     2644.59     2808.59     35.83 o 
   1   1   2      809.14      883.03     16.82 o 
   2   1   2     7088.34     7036.73    133.51 o 
   3   1   2     1564.34     1481.78     22.23 o 
   4   1   2     3512.17     3304.26     31.17 o 
   5   1   2      279.69      260.29      7.61 o 
   6   1   2      815.90      790.10     14.18 o 
   7   1   2      108.48      105.26      6.48 o 
   8   1   2       38.69       43.21      4.57 o 
   9   1   2       57.53       59.69      5.91 o 
  10   1   2       15.55       13.03      5.71 o 
  11   1   2        3.76        5.95      2.73 o 
  12   1   2        6.75        3.58      6.69 o 
 -12   2   2        7.26       10.18      3.00 o 
 -11   2   2        2.84        3.32      2.53 o 
 -10   2   2       91.97      103.16      8.21 o 
  -9   2   2      148.20      159.97      9.43 o 
  -8   2   2       96.20      106.62      7.83 o 
  -7   2   2      344.85      315.82      8.81 o 
  -6   2   2      354.39      360.57      8.51 o 
  -5   2   2      711.82      649.69     12.31 o 
  -4   2   2     2812.11     2730.47     37.12 o 
  -3   2   2     1860.27     1871.53     24.86 o 
  -2   2   2     4913.45     4868.97     56.93 o 
  -1   2   2      740.22      763.57     11.57 o 
   0   2   2     1511.36     1623.88     23.46 o 
   1   2   2     1490.38     1525.51     26.25 o 
   2   2   2      378.41      259.38     59.85 o 
   3   2   2       83.01       84.41      4.30 o 
   4   2   2      377.75      377.43      8.42 o 
   5   2   2       47.41       46.16      4.08 o 
   6   2   2      200.17      216.78      8.18 o 
   7   2   2       17.03       18.43      2.93 o 
   8   2   2       24.35       23.27      3.75 o 
   9   2   2        6.83        7.57      2.60 o 
  10   2   2        4.60        2.25      2.27 o 
  11   2   2        8.42        9.75      3.25 o 
 -12   3   2       14.99       12.10      3.23 o 
 -11   3   2       10.13       11.18      3.05 o 
 -10   3   2        9.06       11.65      3.04 o 
  -9   3   2       44.83       39.25      5.39 o 
  -8   3   2       89.37       89.31      7.57 o 
  -7   3   2       54.06       56.12      7.65 o 
  -6   3   2       16.67       14.52      2.83 o 
  -5   3   2      174.97      170.73      7.22 o 
  -4   3   2      279.62      290.39      6.50 o 
  -3   3   2      100.58      101.35      3.79 o 
  -2   3   2       55.99       61.22      3.39 o 
  -1   3   2      922.39      979.48     16.71 o 
   0   3   2      137.46      158.07      5.42 o 
   1   3   2     1991.19     1968.83     26.12 o 
   2   3   2      109.56      107.16      4.36 o 
   3   3   2      957.51      929.83     18.28 o 
   4   3   2     1405.15     1345.80     23.37 o 
   5   3   2       17.99       17.58      2.74 o 
   6   3   2       14.96       17.66      3.07 o 
   7   3   2       64.02       70.48      5.92 o 
   8   3   2       45.92       42.04      5.28 o 
   9   3   2        2.73        6.47      2.43 o 
  10   3   2       59.36       56.22      6.96 o 
  11   3   2        5.72        6.03      2.75 o 
 -12   4   2        2.62        5.86      2.93 o 
 -11   4   2       20.39       15.72      4.00 o 
 -10   4   2       19.19       19.90      3.50 o 
  -9   4   2        6.84        8.52      2.90 o 
  -8   4   2       73.94       74.08      6.44 o 
  -7   4   2        7.64        3.74      1.92 o 
  -6   4   2      109.97      110.59      6.83 o 
  -5   4   2      337.01      325.62      9.58 o 
  -4   4   2      266.71      296.19      8.11 o 
  -3   4   2      218.75      231.41      5.79 o 
  -2   4   2      979.83      958.87     13.63 o 
  -1   4   2      641.32      683.92     10.95 o 
   0   4   2       22.46       21.57      2.79 o 
   1   4   2      140.68      149.88      4.97 o 
   2   4   2      465.96      429.81      9.50 o 
   3   4   2      195.13      193.93      6.41 o 
   4   4   2      219.03      228.20      7.56 o 
   5   4   2      192.81      174.41      7.43 o 
   6   4   2      176.02      179.62      8.19 o 
   7   4   2       17.06       16.06      3.27 o 
   8   4   2      119.26      117.12      8.06 o 
   9   4   2        4.29        7.08      2.97 o 
  10   4   2       16.86       12.96      3.23 o 
  11   4   2       18.56       14.56      3.86 o 
 -11   5   2        5.25        3.30      2.85 o 
 -10   5   2        0.73        5.30      2.83 o 
  -9   5   2       66.17       80.60      8.13 o 
  -8   5   2       78.24       87.59      7.35 o 
  -7   5   2      116.09      122.37      7.96 o 
  -6   5   2       45.67       49.09      5.06 o 
  -5   5   2      159.33      163.73      7.30 o 
  -4   5   2      164.44      168.26      6.46 o 
  -3   5   2       33.72       25.01      3.68 o 
  -2   5   2      529.31      536.67     10.78 o 
  -1   5   2      132.27      140.09      6.05 o 
   0   5   2      262.60      275.62      7.96 o 
   1   5   2      175.21      161.27      5.54 o 
   2   5   2      319.88      316.22      7.63 o 
   3   5   2      168.07      161.00      5.75 o 
   4   5   2       23.86       20.98      3.02 o 
   5   5   2       84.33       98.82      6.15 o 
   6   5   2      183.54      193.62     10.28 o 
   7   5   2       72.02       80.74      7.16 o 
   8   5   2       37.91       36.75      5.66 o 
   9   5   2        8.95        9.18      3.20 o 
  10   5   2       24.76       22.03      4.01 o 
 -11   6   2        8.56       11.98      5.29 o 
 -10   6   2       51.98       53.65      7.10 o 
  -9   6   2        7.52       13.54      3.38 o 
  -8   6   2       63.72       56.65      6.58 o 
  -7   6   2       27.31       24.25      3.77 o 
  -6   6   2      183.83      168.51      8.75 o 
  -5   6   2      429.92      414.28     12.14 o 
  -4   6   2      346.10      346.94      8.28 o 
  -3   6   2       20.90       21.66      2.64 o 
  -2   6   2      141.58      145.68      6.98 o 
  -1   6   2       25.16       25.94      3.37 o 
   0   6   2       14.73       15.22      2.76 o 
   1   6   2       35.28       34.21      3.25 o 
   2   6   2       95.16       90.15      4.96 o 
   3   6   2      100.79      105.32      7.24 o 
   4   6   2       61.29       59.48      4.88 o 
   5   6   2       90.90       87.12      6.22 o 
   6   6   2       79.74       78.36      7.05 o 
   7   6   2       21.97       19.56      4.22 o 
   8   6   2       63.99       66.10      7.47 o 
   9   6   2        1.01       -0.61      2.54 o 
  10   6   2       31.46       33.47      5.02 o 
 -10   7   2        4.81        9.19      3.25 o 
  -9   7   2        9.68        9.06      3.14 o 
  -8   7   2        1.41        7.31      3.25 o 
  -7   7   2        9.92       10.18      2.53 o 
  -6   7   2       18.90       15.40      3.04 o 
  -5   7   2       38.81       40.71      4.77 o 
  -4   7   2       23.34       22.46      4.16 o 
  -3   7   2      423.93      408.24      9.88 o 
  -2   7   2       86.92       83.95      6.03 o 
  -1   7   2      205.50      198.90      8.49 o 
   0   7   2       86.58       79.17      6.23 o 
   1   7   2       66.03       60.40      4.40 o 
   2   7   2      268.11      273.74      9.42 o 
   3   7   2       41.54       42.38      4.76 o 
   4   7   2      160.62      168.50      7.71 o 
   5   7   2       52.93       50.46      5.70 o 
   6   7   2        6.34        5.62      2.40 o 
   7   7   2        3.30        6.39      2.60 o 
   8   7   2       27.19       29.34      4.99 o 
   9   7   2       11.29       11.90      3.44 o 
  -9   8   2        0.75        1.03      4.26 o 
  -8   8   2        2.55        4.24      3.71 o 
  -7   8   2       24.79       22.86      4.76 o 
  -6   8   2       19.57       18.99      3.92 o 
  -5   8   2       18.95       18.65      3.57 o 
  -4   8   2       81.86       81.94      6.85 o 
  -3   8   2       32.32       29.34      3.95 o 
  -2   8   2       91.22       83.42      6.53 o 
  -1   8   2       72.84       70.79      6.42 o 
   0   8   2       94.24       99.91      7.40 o 
   1   8   2       43.83       41.26      4.21 o 
   2   8   2       89.43       96.09      7.08 o 
   3   8   2       17.20       14.69      3.12 o 
   4   8   2      106.86      109.87      7.14 o 
   5   8   2       56.23       56.24      6.13 o 
   6   8   2        1.40        6.45      2.76 o 
   7   8   2       19.61       19.34      3.91 o 
   8   8   2        0.97        4.92      2.83 o 
  -8   9   2        3.48        4.67      3.64 o 
  -7   9   2        1.67        7.42      3.28 o 
  -6   9   2        6.93        6.83      2.56 o 
  -5   9   2        2.97        2.39      2.44 o 
  -4   9   2       11.75       13.22      3.47 o 
  -3   9   2        0.96        0.18      2.01 o 
  -2   9   2       11.94       13.04      2.85 o 
  -1   9   2       18.51       15.83      3.18 o 
   0   9   2       26.63       25.38      3.94 o 
   1   9   2       22.03       23.33      2.98 o 
   2   9   2       28.98       29.20      3.93 o 
   3   9   2        0.35        2.72      2.58 o 
   4   9   2        2.84        5.85      2.27 o 
   5   9   2        3.92        4.55      2.61 o 
   6   9   2       13.22       11.15      3.22 o 
   7   9   2        1.54        5.79      2.96 o 
  -6  10   2        9.17       11.76      3.89 o 
  -5  10   2        3.84        4.64      3.12 o 
  -4  10   2        7.42        5.87      2.46 o 
  -3  10   2       23.35       21.79      3.71 o 
  -2  10   2        8.09        8.43      3.35 o 
  -1  10   2       54.12       53.48      5.60 o 
   0  10   2       16.32       14.11      2.79 o 
   1  10   2       20.54       16.82      2.71 o 
   2  10   2       18.24       17.71      3.04 o 
   3  10   2        1.17        1.06      2.52 o 
   4  10   2        2.29        5.49      2.61 o 
   5  10   2        2.30        3.44      2.48 o 
  -3  11   2        7.86        4.04      3.10 o 
  -2  11   2        3.25        5.45      3.34 o 
  -1  11   2        5.50        8.98      2.60 o 
   0  11   2       11.26       13.65      2.55 o 
   1  11   2       14.54       15.84      2.60 o 
   2  11   2       15.20       14.71      3.64 o 
 -12   0   3       28.99       26.28      7.31 o 
 -11   0   3        1.12        0.62      3.84 o 
 -10   0   3       98.53      104.12     13.33 o 
  -9   0   3        4.81        9.04      3.12 o 
  -8   0   3      270.62      271.18     16.66 o 
  -7   0   3        8.06        5.91      2.35 o 
  -6   0   3       54.35       50.39      5.52 o 
  -5   0   3      966.23      870.47     18.97 o 
  -4   0   3        6.49        5.25      1.95 o 
  -3   0   3     1844.46     1803.42     66.19 o 
  -2   0   3      910.87      955.24     13.02 o 
  -1   0   3        2.64        1.28      1.53 o 
   0   0   3     1125.69     1297.68     28.57 o 
   1   0   3     9955.97     9898.00    222.86 o 
   2   0   3      302.57      309.12     10.18 o 
   3   0   3     3964.76     3756.49     46.46 o 
   4   0   3       62.88       65.35      6.19 o 
   5   0   3     1465.81     1311.04     24.30 o 
   6   0   3      415.03      393.47     14.58 o 
   7   0   3        2.45        5.13      3.11 o 
   8   0   3       76.95       74.90     10.47 o 
   9   0   3       19.58       28.25      5.44 o 
  10   0   3       12.88       11.64      4.46 o 
  11   0   3        7.38        9.99      6.36 o 
 -12   1   3        1.22        7.88      3.11 o 
 -11   1   3        8.27       13.90      3.54 o 
 -10   1   3        4.97        9.10      2.43 o 
  -9   1   3      176.71      181.77     10.40 o 
  -8   1   3       33.84       30.51      3.42 o 
  -7   1   3      337.58      304.03      8.69 o 
  -6   1   3      147.18      151.23      5.79 o 
  -5   1   3      691.42      677.57     10.74 o 
  -4   1   3      512.27      507.30      7.50 o 
  -3   1   3      308.66      296.65      4.96 o 
  -2   1   3     2222.60     2222.25     40.92 o 
  -1   1   3     1544.91     1609.43     26.26 o 
   0   1   3     3861.61     3764.54     59.78 o 
   1   1   3     3811.91     3701.86     65.83 o 
   2   1   3     1446.71     1340.40     24.33 o 
   3   1   3     1220.26      674.23    153.99 o 
   4   1   3      290.41      288.63      7.52 o 
   5   1   3      246.75      235.65      7.41 o 
   6   1   3      158.62      156.07      7.27 o 
   7   1   3       32.01       35.94      4.12 o 
   8   1   3      118.42      117.77      7.33 o 
   9   1   3       33.56       27.65      4.03 o 
  10   1   3        4.73        3.14      2.64 o 
  11   1   3        2.50        4.74      2.98 o 
 -12   2   3        6.99       11.65      4.35 o 
 -11   2   3        6.33        4.60      2.49 o 
 -10   2   3        7.88        9.60      2.77 o 
  -9   2   3        6.71        7.41      2.80 o 
  -8   2   3       76.25       79.38      6.85 o 
  -7   2   3       17.95       15.12      2.38 o 
  -6   2   3      313.60      285.72      8.79 o 
  -5   2   3     1184.50     1142.72     15.91 o 
  -4   2   3     1221.64     1191.32     16.73 o 
  -3   2   3      828.51      832.37      9.10 o 
  -2   2   3     1588.37     1285.46    133.05 o 
  -1   2   3     2232.18     2210.43     29.19 o 
   0   2   3     1038.01     1040.11     13.52 o 
   1   2   3     1557.34     1530.93     28.75 o 
   2   2   3     1604.50     1478.83     22.11 o 
   3   2   3      384.20      367.13      7.43 o 
   4   2   3      378.38      353.22     11.43 o 
   5   2   3      444.26      457.97     10.42 o 
   6   2   3       37.89       42.45      4.19 o 
   7   2   3      105.77       95.03      6.31 o 
   8   2   3       11.26       12.91      3.05 o 
   9   2   3        8.29       15.18      3.00 o 
  10   2   3        2.84        5.05      2.90 o 
  11   2   3        2.55        3.55      3.16 o 
 -12   3   3        4.14        3.18      3.03 o 
 -11   3   3       31.31       29.83      5.19 o 
 -10   3   3       65.63       71.06      7.13 o 
  -9   3   3      141.07      150.89     10.63 o 
  -8   3   3       32.57       42.21      5.38 o 
  -7   3   3       60.77       63.62      5.94 o 
  -6   3   3      125.76      130.23      7.29 o 
  -5   3   3      176.20      164.77      7.04 o 
  -4   3   3     2598.03     2572.11     25.70 o 
  -3   3   3     2750.57     2796.23     27.64 o 
  -2   3   3      953.65      986.65     16.46 o 
  -1   3   3       81.07       90.22      3.51 o 
   0   3   3       83.68       86.00      3.23 o 
   1   3   3      249.43      213.96      6.22 o 
   2   3   3     1484.37     1447.44     41.66 o 
   3   3   3      261.09      261.89      8.24 o 
   4   3   3      293.51      294.37      9.53 o 
   5   3   3      163.40      160.45      6.37 o 
   6   3   3       17.78       18.41      3.00 o 
   7   3   3       54.77       50.29      5.03 o 
   8   3   3       28.10       26.95      3.97 o 
   9   3   3        0.28        4.43      2.60 o 
  10   3   3       36.53       44.09      6.10 o 
  11   3   3        3.67       -1.60      2.72 o 
 -12   4   3        5.85        3.30      2.88 o 
 -11   4   3        3.99        6.16      3.03 o 
 -10   4   3       52.78       49.53      6.93 o 
  -9   4   3        7.39        9.72      2.69 o 
  -8   4   3      244.30      239.11     10.54 o 
  -7   4   3       76.79       82.52      6.39 o 
  -6   4   3       46.63       44.54      4.51 o 
  -5   4   3      156.39      159.81      6.16 o 
  -4   4   3      170.65      175.88      5.82 o 
  -3   4   3       70.49       82.91      3.66 o 
  -2   4   3      248.61      237.35      5.03 o 
  -1   4   3     2047.86     2099.17     34.45 o 
   0   4   3      390.91      420.25      7.70 o 
   1   4   3       97.33       96.39      5.37 o 
   2   4   3      396.35      379.27      8.42 o 
   3   4   3      186.26      175.77      6.75 o 
   4   4   3      237.46      225.92      7.77 o 
   5   4   3       56.28       57.94      6.30 o 
   6   4   3        8.41        8.45      2.39 o 
   7   4   3      149.05      155.48      8.15 o 
   8   4   3       77.57       87.22      9.79 o 
   9   4   3        0.05        2.08      2.46 o 
  10   4   3        2.78        1.21      2.68 o 
  11   4   3        4.37        0.35      7.33 o 
 -11   5   3       18.88       22.86      4.50 o 
 -10   5   3        3.71        5.38      2.73 o 
  -9   5   3       39.17       36.97      5.64 o 
  -8   5   3      108.59      103.35      8.55 o 
  -7   5   3        3.14        6.35      2.06 o 
  -6   5   3       89.37       87.96      6.31 o 
  -5   5   3        1.07        2.20      1.48 o 
  -4   5   3      151.95      149.08      5.14 o 
  -3   5   3       60.45       49.62      6.91 o 
  -2   5   3      122.34      123.85      5.70 o 
  -1   5   3      266.86      275.09      7.76 o 
   0   5   3      106.75      112.78      4.54 o 
   1   5   3       94.12       91.61      5.17 o 
   2   5   3       20.04       22.96      3.39 o 
   3   5   3      181.75      186.18      7.09 o 
   4   5   3      116.45      123.28      6.58 o 
   5   5   3        6.46        6.97      2.37 o 
   6   5   3       99.37      108.82      7.29 o 
   7   5   3       56.59       58.14      6.64 o 
   8   5   3       20.37       14.63      3.29 o 
   9   5   3       49.77       46.07      6.16 o 
  10   5   3       14.02       12.43      3.04 o 
 -11   6   3        0.60        1.53      3.51 o 
 -10   6   3       11.31        8.49      3.34 o 
  -9   6   3       17.52       17.46      3.59 o 
  -8   6   3       32.87       27.30      4.69 o 
  -7   6   3        2.16        6.53      2.31 o 
  -6   6   3      198.85      196.72      8.52 o 
  -5   6   3       90.63       89.63      6.18 o 
  -4   6   3      150.46      155.11      6.28 o 
  -3   6   3        5.47        5.84      1.43 o 
  -2   6   3       31.03       33.71      3.61 o 
  -1   6   3        5.29        7.40      2.08 o 
   0   6   3      186.95      195.87      6.09 o 
   1   6   3        1.49        4.69      1.47 o 
   2   6   3        9.26        6.74      2.79 o 
   3   6   3        6.08        5.85      1.82 o 
   4   6   3       32.90       33.38      4.10 o 
   5   6   3       31.52       31.41      4.09 o 
   6   6   3       27.62       18.93      4.11 o 
   7   6   3       14.05       19.68      3.78 o 
   8   6   3        0.29        5.26      3.14 o 
   9   6   3        9.34        6.04      2.98 o 
 -10   7   3       32.73       26.91      5.70 o 
  -9   7   3       12.10       12.91      4.02 o 
  -8   7   3        2.52        7.56      2.53 o 
  -7   7   3       12.82       15.80      3.09 o 
  -6   7   3       44.27       38.43      5.69 o 
  -5   7   3       72.39       84.24      6.42 o 
  -4   7   3      369.85      390.14     11.43 o 
  -3   7   3       13.57       10.22      1.91 o 
  -2   7   3       46.87       44.60      4.36 o 
  -1   7   3       29.49       30.60      3.88 o 
   0   7   3      311.07      318.03      8.40 o 
   1   7   3       53.61       58.68      5.28 o 
   2   7   3      352.66      354.26     12.26 o 
   3   7   3       38.13       45.39      6.24 o 
   4   7   3       82.26       79.21      5.69 o 
   5   7   3       26.59       30.47      5.59 o 
   6   7   3       78.19       85.70      8.41 o 
   7   7   3        7.21       10.90      3.49 o 
   8   7   3       14.64       20.00      4.23 o 
   9   7   3        0.48        2.40      2.70 o 
  -9   8   3        0.14        1.43      3.37 o 
  -8   8   3        0.73        0.47      3.08 o 
  -7   8   3       20.95       19.80      4.59 o 
  -6   8   3       11.70       11.16      2.73 o 
  -5   8   3      147.89      143.22      9.45 o 
  -4   8   3       65.78       72.37      6.94 o 
  -3   8   3       10.23       10.50      2.98 o 
  -2   8   3       40.40       37.86      4.43 o 
  -1   8   3      118.99      120.81      7.66 o 
   0   8   3       52.49       56.66      5.02 o 
   1   8   3       53.24       53.19      5.01 o 
   2   8   3      138.25      144.37      8.51 o 
   3   8   3        6.54        9.35      2.80 o 
   4   8   3       59.10       51.21      5.84 o 
   5   8   3        4.42        5.48      2.98 o 
   6   8   3       33.31       32.67      5.60 o 
   7   8   3        0.95        1.20      2.51 o 
   8   8   3       10.60       21.38      4.27 o 
  -8   9   3        3.33        4.21      2.89 o 
  -7   9   3        2.38        9.55      3.59 o 
  -6   9   3        5.65       12.65      3.64 o 
  -5   9   3       43.35       37.81      6.27 o 
  -4   9   3        3.16        2.82      2.35 o 
  -3   9   3       48.46       41.47      5.41 o 
  -2   9   3       71.45       78.46      6.62 o 
  -1   9   3       49.18       43.15      5.10 o 
   0   9   3       18.53       12.45      3.77 o 
   1   9   3       40.00       40.63      4.34 o 
   2   9   3        0.81        4.20      2.05 o 
   3   9   3       75.40       86.52      9.83 o 
   4   9   3       36.10       34.73      4.85 o 
   5   9   3       12.67        9.61      3.81 o 
   6   9   3        7.62       11.44      3.91 o 
   7   9   3        1.29        2.44      5.76 o 
  -6  10   3        0.74        4.14      2.89 o 
  -5  10   3       23.86       12.11      3.49 o 
  -4  10   3       42.18       45.86      6.63 o 
  -3  10   3        0.09        3.52      2.94 o 
  -2  10   3        0.13        3.49      2.57 o 
  -1  10   3        9.21        7.41      2.77 o 
   0  10   3       17.41        7.92      2.47 o 
   1  10   3       12.91       15.48      2.56 o 
   2  10   3       11.75       11.97      3.19 o 
   3  10   3        3.30        1.54      3.06 o 
   4  10   3        1.41        4.03      2.29 o 
   5  10   3       27.36       28.72      4.32 o 
  -3  11   3        0.82        7.73      3.82 o 
  -2  11   3        4.53        4.31      3.67 o 
  -1  11   3        4.82        7.53      3.56 o 
   0  11   3        4.69       10.70      3.50 o 
   1  11   3        3.17        7.80      2.67 o 
   2  11   3        3.12        7.54      5.49 o 
 -12   0   4        0.03        3.64      3.96 o 
 -11   0   4       19.22       19.59      5.93 o 
 -10   0   4        6.24        4.49      3.88 o 
  -9   0   4        0.37        1.43      2.41 o 
  -8   0   4      232.05      240.44     13.32 o 
  -7   0   4       13.99       15.43      3.82 o 
  -6   0   4      391.58      380.21     13.71 o 
  -5   0   4        2.98        5.80      2.25 o 
  -4   0   4       19.74       26.77      3.22 o 
  -3   0   4       63.84       64.62      3.69 o 
  -2   0   4     1547.99     1527.68     24.01 o 
  -1   0   4        2.82        2.56      1.67 o 
   0   0   4      416.84      448.55     15.56 o 
   1   0   4      129.76      139.56      8.01 o 
   2   0   4        2.10        3.40      2.91 o 
   3   0   4      426.68      410.12     11.78 o 
   4   0   4      164.55      158.90      8.35 o 
   5   0   4      181.70      157.81      9.65 o 
   6   0   4      107.34      114.58      9.03 o 
   7   0   4        1.94        2.25      2.59 o 
   8   0   4      219.31      224.47     13.37 o 
   9   0   4        3.62        3.54      3.14 o 
  10   0   4       11.82       15.13      6.12 o 
  11   0   4        0.83        8.46      6.55 o 
 -12   1   4        5.95        5.22      4.96 o 
 -11   1   4       14.43       17.63      4.03 o 
 -10   1   4       19.64       19.51      3.45 o 
  -9   1   4       23.40       16.76      3.35 o 
  -8   1   4        9.24        8.85      1.96 o 
  -7   1   4       23.45       17.77      2.62 o 
  -6   1   4       65.33       59.48      4.09 o 
  -5   1   4      878.07      829.54     11.83 o 
  -4   1   4      112.15       85.44     12.45 o 
  -3   1   4      466.28      482.70      9.03 o 
  -2   1   4       68.80       64.80      2.13 o 
  -1   1   4       79.11       76.51      5.90 o 
   0   1   4     1419.71     1364.22     20.30 o 
   1   1   4      194.77      206.05      5.55 o 
   2   1   4       20.60       25.31      3.04 o 
   3   1   4       96.54      104.44      4.69 o 
   4   1   4      545.05      360.31     59.18 o 
   5   1   4      107.31      121.72      6.07 o 
   6   1   4       23.78       27.97      3.49 o 
   7   1   4      147.97      148.31      7.65 o 
   8   1   4       58.55       60.15      5.47 o 
   9   1   4       81.74       83.28      7.76 o 
  10   1   4        0.02        1.42      2.35 o 
  11   1   4       16.30       15.53      5.29 o 
 -12   2   4       22.95       18.04      4.53 o 
 -11   2   4       34.87       32.49      4.84 o 
 -10   2   4       15.17       14.25      3.10 o 
  -9   2   4       34.06       29.65      4.70 o 
  -8   2   4       10.03       10.90      2.78 o 
  -7   2   4      150.30      160.02      7.44 o 
  -6   2   4      110.53      111.23      5.86 o 
  -5   2   4      534.49      529.78     10.08 o 
  -4   2   4       92.50       94.98      3.61 o 
  -3   2   4       26.65       42.37      3.39 o 
  -2   2   4      897.13      865.38     21.39 o 
  -1   2   4      855.83      852.73     12.13 o 
   0   2   4      729.30      731.62     12.04 o 
   1   2   4      713.25      709.04     12.59 o 
   2   2   4     2037.39     1898.72     32.52 o 
   3   2   4      114.23      115.03      4.61 o 
   4   2   4      235.79      228.08      6.95 o 
   5   2   4        7.09        6.08      2.34 o 
   6   2   4      134.04      133.54      6.81 o 
   7   2   4      119.43      128.15      7.76 o 
   8   2   4      202.89      198.42     11.83 o 
   9   2   4       80.90       90.16      8.23 o 
  10   2   4       62.11       58.85      7.32 o 
  11   2   4       15.40       11.53      4.26 o 
 -12   3   4        8.51        8.29      3.70 o 
 -11   3   4        9.61        7.88      3.48 o 
 -10   3   4       48.43       49.63      6.91 o 
  -9   3   4      122.87      125.05      8.94 o 
  -8   3   4       53.74       56.07      5.70 o 
  -7   3   4       42.16       43.13      4.73 o 
  -6   3   4      325.57      334.40     10.30 o 
  -5   3   4      123.13      136.57      5.63 o 
  -4   3   4     2234.97     2223.99     25.84 o 
  -3   3   4      442.23      418.25      5.87 o 
  -2   3   4      822.44      806.83     15.02 o 
  -1   3   4      360.29      383.54      6.82 o 
   0   3   4     1622.11     1589.27     27.52 o 
   1   3   4       37.66       44.14      3.20 o 
   2   3   4      385.80      396.13     10.16 o 
   3   3   4      152.68      161.27      5.76 o 
   4   3   4      233.37      236.44      7.41 o 
   5   3   4       51.25       54.57      4.70 o 
   6   3   4      194.14      194.88      8.12 o 
   7   3   4       27.97       24.32      5.23 o 
   8   3   4       36.84       38.66      5.51 o 
   9   3   4        4.01        7.59      2.96 o 
  10   3   4        2.38        0.70      2.57 o 
  11   3   4       10.83       37.88     13.44 o 
 -12   4   4        0.06       -2.62      2.62 o 
 -11   4   4       23.01       30.25      5.33 o 
 -10   4   4      179.43      177.52     12.68 o 
  -9   4   4       15.11       22.05      4.65 o 
  -8   4   4       19.97       18.00      4.07 o 
  -7   4   4       10.53       15.23      2.97 o 
  -6   4   4      387.41      375.29     10.37 o 
  -5   4   4      421.60      419.62      8.23 o 
  -4   4   4      162.18      174.07      5.30 o 
  -3   4   4       66.70       76.51      3.05 o 
  -2   4   4     1107.83     1111.26     19.62 o 
  -1   4   4      597.21      548.39      8.98 o 
   0   4   4      176.61      167.05      6.39 o 
   1   4   4     2370.08     2419.10     34.21 o 
   2   4   4      399.69      404.66     10.87 o 
   3   4   4      518.68      536.57     12.02 o 
   4   4   4       36.09       35.00      3.69 o 
   5   4   4       61.67       60.47      5.92 o 
   6   4   4       28.23       30.20      4.31 o 
   7   4   4       27.44       25.06      4.23 o 
   8   4   4       42.23       47.33      6.12 o 
   9   4   4       27.85       25.52      4.21 o 
  10   4   4        1.20        0.17      2.53 o 
 -11   5   4        1.96        1.99      3.13 o 
 -10   5   4       19.05       17.25      5.78 o 
  -9   5   4       28.23       28.69      4.71 o 
  -8   5   4       94.38       76.37      7.53 o 
  -7   5   4        6.77        6.03      2.28 o 
  -6   5   4       30.86       32.07      3.39 o 
  -5   5   4        0.67        2.56      1.48 o 
  -4   5   4      219.36      202.75      6.48 o 
  -3   5   4        4.88        3.51      1.05 o 
  -2   5   4        9.54       11.64      1.54 o 
  -1   5   4      582.82      551.89     12.25 o 
   0   5   4      787.77      822.95     12.99 o 
   1   5   4      253.98      241.35      8.45 o 
   2   5   4       50.21       54.72      4.99 o 
   3   5   4      107.91      101.34     10.32 o 
   4   5   4       40.20       23.26      6.00 o 
   5   5   4       21.33       21.94      3.81 o 
   6   5   4      114.65      115.20      7.82 o 
   7   5   4       55.35       56.51      6.36 o 
   8   5   4        5.70        4.11      2.60 o 
   9   5   4        2.44        3.01      2.84 o 
  10   5   4       10.01       14.52      4.16 o 
 -11   6   4        0.90        0.01      3.43 o 
 -10   6   4        4.38        2.91      3.34 o 
  -9   6   4        9.66       10.40      3.69 o 
  -8   6   4       18.89       19.98      3.89 o 
  -7   6   4       33.35       36.50      4.97 o 
  -6   6   4       67.80       68.29      5.59 o 
  -5   6   4      184.29      181.60      7.78 o 
  -4   6   4       15.49       17.91      2.72 o 
  -3   6   4       36.64       41.64      3.13 o 
  -2   6   4      115.15      131.01      6.34 o 
  -1   6   4      286.96      297.68      8.49 o 
   0   6   4      208.99      208.84      6.77 o 
   1   6   4       51.00       52.84      5.30 o 
   2   6   4       33.25       25.25      4.37 o 
   3   6   4        1.59        2.28      1.89 o 
   4   6   4       30.64       25.52      3.42 o 
   5   6   4        6.76       13.41      3.28 o 
   6   6   4       29.32       29.81      4.62 o 
   7   6   4       18.90       20.69      3.92 o 
   8   6   4       16.70       15.75      3.75 o 
   9   6   4       11.53       12.10      3.62 o 
 -10   7   4        0.32        3.01      3.30 o 
  -9   7   4        5.22        3.46      3.13 o 
  -8   7   4       29.70       29.05      5.53 o 
  -7   7   4        3.06        0.84      2.63 o 
  -6   7   4      193.95      202.14     10.14 o 
  -5   7   4       67.01       65.29      5.99 o 
  -4   7   4      161.22      163.63      7.86 o 
  -3   7   4      133.49      129.81      6.48 o 
  -2   7   4      114.10      123.54      6.94 o 
  -1   7   4      113.71      111.54      6.09 o 
   0   7   4        9.01        9.85      2.12 o 
   1   7   4       91.66       91.84      6.77 o 
   2   7   4      156.57      179.93     10.45 o 
   3   7   4        2.07        4.30      2.98 o 
   4   7   4        6.59       14.46      2.96 o 
   5   7   4      171.93      176.16     10.89 o 
   6   7   4        8.56       11.89      3.80 o 
   7   7   4       11.38       11.41      3.42 o 
   8   7   4        4.86        5.97      2.90 o 
  -9   8   4        0.20        6.80      3.54 o 
  -8   8   4        3.90        6.15      3.50 o 
  -7   8   4        6.95        7.41      3.31 o 
  -6   8   4       46.56       46.78      6.58 o 
  -5   8   4      166.56      190.21     12.95 o 
  -4   8   4        9.69       13.41      2.95 o 
  -3   8   4      212.45      219.30     11.34 o 
  -2   8   4      151.75      145.26      8.13 o 
  -1   8   4       76.40       81.25      5.89 o 
   0   8   4       68.70       74.21      6.07 o 
   1   8   4       85.73       96.14      6.89 o 
   2   8   4       16.70       14.48      3.08 o 
   3   8   4      107.55      125.24      7.30 o 
   4   8   4        4.61        6.43      3.09 o 
   5   8   4      116.60      125.10      9.89 o 
   6   8   4        4.57        4.30      2.88 o 
   7   8   4       23.45       21.68      4.30 o 
  -8   9   4        1.02        4.10      5.29 o 
  -7   9   4        1.70        2.10      3.02 o 
  -6   9   4        0.76        2.11      2.64 o 
  -5   9   4       10.84       11.31      3.14 o 
  -4   9   4       50.38       47.50      6.79 o 
  -3   9   4       76.76       73.32      9.12 o 
  -2   9   4        7.53        8.19      3.12 o 
  -1   9   4       62.80       60.04      5.33 o 
   0   9   4      108.67      115.83      7.88 o 
   1   9   4        8.51        8.53      2.30 o 
   2   9   4       40.25       37.42      6.74 o 
   3   9   4       35.97       30.62      4.99 o 
   4   9   4        9.56       11.72      2.68 o 
   5   9   4        8.77       10.78      3.03 o 
   6   9   4        2.02        4.97      2.88 o 
  -6  10   4        7.82        7.39      3.79 o 
  -5  10   4        5.68       11.14      3.93 o 
  -4  10   4       27.78       34.44      5.78 o 
  -3  10   4        6.62       11.30      3.92 o 
  -2  10   4       15.85       13.23      4.13 o 
  -1  10   4       51.80       58.72      7.77 o 
   0  10   4        1.57        2.14      2.74 o 
   1  10   4       26.14       30.86      4.81 o 
   2  10   4        7.23        8.49      3.52 o 
   3  10   4       13.92       12.34      3.56 o 
   4  10   4        3.11        0.53      2.33 o 
  -3  11   4       10.82       12.05     12.22 o 
  -2  11   4        4.59        3.92      3.43 o 
  -1  11   4        3.24        4.02      3.06 o 
   0  11   4        3.04       11.54      3.88 o 
   1  11   4        1.57        4.12      4.60 o 
 -12   0   5        2.10        6.98      4.86 o 
 -11   0   5       43.29       40.89      9.40 o 
 -10   0   5        0.32        6.40      3.73 o 
  -9   0   5        5.16        4.74      2.67 o 
  -8   0   5      229.91      229.76     10.85 o 
  -7   0   5        7.71        6.91      2.71 o 
  -6   0   5      183.08      181.51      9.56 o 
  -5   0   5      239.48      196.63      8.19 o 
  -4   0   5      167.61      175.83      7.31 o 
  -3   0   5      162.46      159.08      4.73 o 
  -2   0   5        4.16        5.48      1.56 o 
  -1   0   5     1553.56     1526.59     34.53 o 
   0   0   5       76.24       71.74      4.30 o 
   1   0   5      275.10      264.12      8.59 o 
   2   0   5        0.00        3.72      1.48 o 
   3   0   5     1364.65     1219.11     85.77 o 
   4   0   5       52.86       58.40      6.26 o 
   5   0   5      272.84      276.33     12.09 o 
   6   0   5        0.32        3.10      2.50 o 
   7   0   5      121.72       98.44      9.28 o 
   8   0   5        0.14        5.20      2.67 o 
   9   0   5       39.62       41.40      9.32 o 
  10   0   5       17.33       25.36      7.00 o 
 -12   1   5       17.95       21.81      5.83 o 
 -11   1   5        3.91        0.27      3.57 o 
 -10   1   5       20.93       18.11      3.38 o 
  -9   1   5       15.14       14.99      3.16 o 
  -8   1   5      187.60      183.83      9.37 o 
  -7   1   5       48.72       42.39      3.86 o 
  -6   1   5      188.48      147.25     17.63 o 
  -5   1   5      867.87      650.97    108.84 o 
  -4   1   5       99.01       98.45      3.82 o 
  -3   1   5       35.25       40.16      2.11 o 
  -2   1   5      181.00      195.43      3.21 o 
  -1   1   5      379.81      379.80      8.20 o 
   0   1   5      544.18      497.88      8.31 o 
   1   1   5     1238.23     1207.59     21.04 o 
   2   1   5       66.04       64.02      4.27 o 
   3   1   5       23.52       27.72      2.74 o 
   4   1   5      316.47      321.52      8.34 o 
   5   1   5      172.55      140.64     16.89 o 
   6   1   5       87.14       89.66      6.97 o 
   7   1   5      154.29      161.07      8.08 o 
   8   1   5       10.13        7.17      2.49 o 
   9   1   5       79.30       78.07      7.37 o 
  10   1   5       45.00       41.52      6.97 o 
 -12   2   5        1.43        4.34      3.70 o 
 -11   2   5        8.59        9.77      3.15 o 
 -10   2   5       16.96       12.56      3.59 o 
  -9   2   5       62.85       66.60      6.53 o 
  -8   2   5      112.70      125.42      7.82 o 
  -7   2   5      248.83      238.26      9.01 o 
  -6   2   5       59.18       67.11      3.85 o 
  -5   2   5      411.55      401.22      6.53 o 
  -4   2   5      491.37      493.01      9.08 o 
  -3   2   5      505.29      513.12     12.07 o 
  -2   2   5      153.99      163.87      4.38 o 
  -1   2   5        6.53        7.95      1.33 o 
   0   2   5      285.61      265.08      5.56 o 
   1   2   5      262.53      260.63      6.81 o 
   2   2   5     1353.98     1293.78     24.10 o 
   3   2   5       42.38       37.68      3.77 o 
   4   2   5       41.57       41.40      3.35 o 
   5   2   5       77.21       85.47      5.28 o 
   6   2   5      148.92       98.79     26.06 o 
   7   2   5       10.59       12.21      3.01 o 
   8   2   5       81.56       90.46      8.05 o 
   9   2   5       12.10        6.23      2.86 o 
  10   2   5        2.23       10.16      3.15 o 
 -12   3   5        8.60       16.06      3.86 o 
 -11   3   5        4.40        7.43      2.88 o 
 -10   3   5       42.57       48.07      7.01 o 
  -9   3   5       10.74        7.94      2.79 o 
  -8   3   5       66.72       68.19      6.41 o 
  -7   3   5       51.62       53.42      5.19 o 
  -6   3   5      627.31      606.81     17.03 o 
  -5   3   5      329.27      334.07      7.00 o 
  -4   3   5      656.00      630.39     11.28 o 
  -3   3   5     1160.06     1142.55     37.54 o 
  -2   3   5      416.76      421.24      7.18 o 
  -1   3   5      205.25      197.14      4.54 o 
   0   3   5      195.15      184.79      5.34 o 
   1   3   5      968.30      939.54     11.71 o 
   2   3   5     1608.62     1589.21     25.84 o 
   3   3   5      258.89      248.66      8.50 o 
   4   3   5      993.35      980.43     14.62 o 
   5   3   5       24.48       20.07      2.80 o 
   6   3   5       42.01       43.93      5.07 o 
   7   3   5       21.70       21.62      3.90 o 
   8   3   5       25.01       24.62      4.99 o 
   9   3   5        9.25        4.22      2.47 o 
  10   3   5        1.06        3.99      2.81 o 
 -12   4   5        3.22        0.44      3.52 o 
 -11   4   5        1.78        7.83      3.69 o 
 -10   4   5       22.73       20.89      4.39 o 
  -9   4   5      120.76      133.22     10.67 o 
  -8   4   5       41.53       38.32      4.96 o 
  -7   4   5       16.27       16.01      3.19 o 
  -6   4   5       10.62       10.01      1.99 o 
  -5   4   5       73.28       79.08      4.20 o 
  -4   4   5      410.48      431.40      7.42 o 
  -3   4   5      414.98      399.33     10.62 o 
  -2   4   5      125.68      144.74      3.80 o 
  -1   4   5       41.51       44.79      2.85 o 
   0   4   5      601.04      638.98     14.48 o 
   1   4   5      115.17      102.04      4.88 o 
   2   4   5      206.14      198.71      6.98 o 
   3   4   5      162.00      166.68      7.73 o 
   4   4   5      292.60      270.30      8.17 o 
   5   4   5       48.65       52.40      5.49 o 
   6   4   5       29.34       35.41      4.66 o 
   7   4   5       39.25       33.40      4.78 o 
   8   4   5        3.76        2.26      2.24 o 
   9   4   5       15.49       16.58      3.73 o 
  10   4   5        3.61        5.85      2.93 o 
 -11   5   5        1.23        2.09      3.25 o 
 -10   5   5       33.78       27.73      5.57 o 
  -9   5   5       62.41       71.19      9.75 o 
  -8   5   5      110.12      105.90      9.52 o 
  -7   5   5       31.98       29.41      4.33 o 
  -6   5   5       11.91       13.06      2.30 o 
  -5   5   5       43.40       44.94      3.75 o 
  -4   5   5      111.55      115.85      4.86 o 
  -3   5   5      257.57      276.14      8.53 o 
  -2   5   5      112.38      119.63      4.43 o 
  -1   5   5      193.35      180.89      4.60 o 
   0   5   5      422.79      411.91      7.84 o 
   1   5   5       27.71       33.28      3.55 o 
   2   5   5       66.78       66.64      5.83 o 
   3   5   5      209.55      195.63      9.78 o 
   4   5   5       96.42      102.95      7.56 o 
   5   5   5        0.49        4.10      2.04 o 
   6   5   5       15.09       17.30      3.32 o 
   7   5   5        1.90        6.68      2.73 o 
   8   5   5       20.30       19.62      3.95 o 
   9   5   5        6.32        5.84      3.04 o 
 -11   6   5        5.74       10.08      5.26 o 
 -10   6   5        9.15        9.53      4.15 o 
  -9   6   5       26.00       36.81      6.99 o 
  -8   6   5       45.19       48.15      7.86 o 
  -7   6   5      103.83       93.91      9.44 o 
  -6   6   5        1.43        3.75      2.43 o 
  -5   6   5      217.94      233.87      9.62 o 
  -4   6   5       83.23       80.50      5.41 o 
  -3   6   5       23.66       22.82      2.34 o 
  -2   6   5       70.00       79.72      3.89 o 
  -1   6   5      133.02      135.37      6.09 o 
   0   6   5       26.51       25.28      3.10 o 
   1   6   5       25.49       24.69      3.51 o 
   2   6   5       30.44       29.18      3.76 o 
   3   6   5       29.00       32.23      5.27 o 
   4   6   5       70.77       79.62      7.20 o 
   5   6   5       22.75       21.77      3.78 o 
   6   6   5       43.94       39.70      5.12 o 
   7   6   5        8.12        8.21      3.22 o 
   8   6   5       16.23       18.00      3.77 o 
   9   6   5        0.77       -1.53      2.68 o 
 -10   7   5        6.92        8.22      3.75 o 
  -9   7   5        0.84       -1.16      3.23 o 
  -8   7   5       22.05       20.41      4.78 o 
  -7   7   5       28.28       27.67      4.66 o 
  -6   7   5       55.29       57.60      6.99 o 
  -5   7   5       13.31       15.90      3.55 o 
  -4   7   5       84.26       91.63      9.41 o 
  -3   7   5       35.04       42.80      3.70 o 
  -2   7   5       16.25       15.46      1.96 o 
  -1   7   5       30.71       37.33      3.61 o 
   0   7   5       27.20       26.79      3.52 o 
   1   7   5       47.70       44.08      5.41 o 
   2   7   5       23.83       24.08      3.36 o 
   3   7   5       19.45       22.40      3.64 o 
   4   7   5        2.85        3.27      3.54 o 
   5   7   5        8.96        7.64      2.93 o 
   6   7   5       29.41       34.86      5.47 o 
   7   7   5        1.19       -0.14      2.54 o 
   8   7   5        1.08        0.69      2.45 o 
  -9   8   5        5.45       10.61      4.15 o 
  -8   8   5        2.22        1.20      4.24 o 
  -7   8   5        8.64        9.35      2.94 o 
  -6   8   5        2.89        2.57      2.54 o 
  -5   8   5       44.54       29.62      5.25 o 
  -4   8   5       19.09       16.09      4.05 o 
  -3   8   5       37.33       37.95      4.96 o 
  -2   8   5        2.18        4.06      1.93 o 
  -1   8   5       23.60       24.65      3.31 o 
   0   8   5       37.35       43.27      4.86 o 
   1   8   5      136.71      124.66     12.78 o 
   2   8   5        3.97        6.34      2.93 o 
   3   8   5        9.57       10.08      3.04 o 
   4   8   5       30.24       32.89      4.59 o 
   5   8   5       14.03       17.37      3.97 o 
   6   8   5        4.95        6.68      2.79 o 
   7   8   5        2.57        3.88      2.56 o 
  -7   9   5        3.11       10.39      2.60 o 
  -6   9   5        3.43        2.73      2.76 o 
  -5   9   5        4.08        3.06      2.80 o 
  -4   9   5       17.40       17.25      4.18 o 
  -3   9   5       20.29       16.92      4.61 o 
  -2   9   5       59.99       63.44      8.19 o 
  -1   9   5       32.34       23.73      6.14 o 
   0   9   5       66.77       57.90      6.88 o 
   1   9   5       29.62       28.81      5.21 o 
   2   9   5       27.00       22.18      4.87 o 
   3   9   5       40.38       44.25      5.70 o 
   4   9   5       46.28       35.18      5.32 o 
   5   9   5       29.50       28.52      4.84 o 
   6   9   5        3.89        9.95      6.28 o 
  -6  10   5        6.86       21.12     17.81 o 
  -5  10   5        1.39        6.99      3.41 o 
  -4  10   5       22.63       26.32      5.09 o 
  -3  10   5        5.24        4.24      3.46 o 
  -2  10   5       13.04       14.04      5.40 o 
  -1  10   5       25.78       22.48      4.79 o 
   0  10   5        8.92       15.71      4.41 o 
   1  10   5       13.08        8.68      4.09 o 
   2  10   5        6.25       18.50      4.70 o 
   3  10   5        5.27        4.06      2.88 o 
   4  10   5        6.09       11.78      9.86 o 
  -2  11   5        0.70        4.89      3.14 o 
  -1  11   5       10.70       10.30     11.00 o 
 -12   0   6        5.70        2.90      9.25 o 
 -11   0   6       27.39       27.66      9.48 o 
 -10   0   6       29.60       43.39      8.47 o 
  -9   0   6      120.71      129.89     11.49 o 
  -8   0   6      124.08      127.48      9.12 o 
  -7   0   6       20.88       19.58      3.38 o 
  -6   0   6      341.49      324.92     11.42 o 
  -5   0   6      117.26      111.31      7.89 o 
  -4   0   6       54.14       60.33      4.94 o 
  -3   0   6     1023.79     1009.85     16.23 o 
  -2   0   6      382.65      406.99     12.07 o 
  -1   0   6      750.90      733.42     17.16 o 
   0   0   6      134.20      147.73      6.15 o 
   1   0   6      227.12      234.68     10.19 o 
   2   0   6      212.00      189.39     10.55 o 
   3   0   6       90.61       47.73     31.03 o 
   4   0   6       71.17       76.16      7.10 o 
   5   0   6        8.98        6.37      2.44 o 
   6   0   6       52.84       50.42      6.70 o 
   7   0   6      235.58      234.82     16.77 o 
   8   0   6        0.69       -2.65      3.38 o 
   9   0   6        0.83        5.28      5.04 o 
  10   0   6        2.05       -4.67      4.71 o 
 -12   1   6        9.42       14.89      4.70 o 
 -11   1   6       49.01       46.01      6.41 o 
 -10   1   6       71.32       65.49      7.84 o 
  -9   1   6       41.16       47.79      5.42 o 
  -8   1   6       13.25       14.31      2.89 o 
  -7   1   6       99.94       82.37      8.83 o 
  -6   1   6       97.22      108.94      5.52 o 
  -5   1   6       31.13       37.35      2.95 o 
  -4   1   6      864.67      859.44     14.83 o 
  -3   1   6      839.70      857.42     12.19 o 
  -2   1   6      159.92      177.37      4.04 o 
  -1   1   6       44.64       45.11      2.40 o 
   0   1   6      824.25      793.24     13.71 o 
   1   1   6     1419.94     1357.70     16.94 o 
   2   1   6      134.60      144.42      5.90 o 
   3   1   6       27.16       31.40      2.93 o 
   4   1   6      217.01      214.83      6.93 o 
   5   1   6      188.40      194.37      7.51 o 
   6   1   6       52.73       48.34      5.00 o 
   7   1   6       14.40       15.36      3.21 o 
   8   1   6       70.31       69.26      8.13 o 
   9   1   6        2.35        6.74      3.33 o 
  10   1   6       17.38       17.14      4.55 o 
 -12   2   6       13.37       11.93      4.88 o 
 -11   2   6        7.79        8.97      3.51 o 
 -10   2   6        0.45        4.63      2.67 o 
  -9   2   6      110.81      122.76      9.66 o 
  -8   2   6      194.76      184.43      9.01 o 
  -7   2   6      177.20      163.93      7.75 o 
  -6   2   6      725.26      729.20     13.35 o 
  -5   2   6      130.30      140.47      4.07 o 
  -4   2   6       78.89       86.24      4.05 o 
  -3   2   6      221.49      220.13      7.01 o 
  -2   2   6      548.29      536.33     12.66 o 
  -1   2   6       51.57       55.66      2.88 o 
   0   2   6      550.77      527.87      9.32 o 
   1   2   6       82.62       91.63      4.81 o 
   2   2   6      490.41      471.35     10.95 o 
   3   2   6      491.41      481.20     11.09 o 
   4   2   6      437.33      421.45     11.75 o 
   5   2   6      129.56      126.59      7.73 o 
   6   2   6        8.61        6.72      2.68 o 
   7   2   6       48.93       53.39      6.24 o 
   8   2   6      132.99      144.71     10.23 o 
   9   2   6       47.05       56.12      6.95 o 
  10   2   6       11.98       14.90      4.14 o 
 -12   3   6       16.26       18.56      4.85 o 
 -11   3   6        0.71        2.94      3.22 o 
 -10   3   6       51.18       38.71      5.87 o 
  -9   3   6       58.74       56.79      6.96 o 
  -8   3   6       84.00       80.13      7.79 o 
  -7   3   6       28.02       31.76      3.94 o 
  -6   3   6       18.91       22.53      2.46 o 
  -5   3   6       11.02       17.35      2.18 o 
  -4   3   6      161.71      160.67     11.65 o 
  -3   3   6       10.87       10.68      2.20 o 
  -2   3   6       90.02       93.36      3.56 o 
  -1   3   6      267.69      237.77      5.88 o 
   0   3   6      142.31      143.13      4.97 o 
   1   3   6      103.79       96.96      4.94 o 
   2   3   6      188.16      196.41      7.28 o 
   3   3   6       25.19       25.34      3.37 o 
   4   3   6       35.27       42.44      4.92 o 
   5   3   6       43.40       39.59      5.12 o 
   6   3   6       65.36       69.21      6.37 o 
   7   3   6       69.67       74.70      6.83 o 
   8   3   6       41.59       45.12      5.65 o 
   9   3   6        3.15        3.79      2.55 o 
  10   3   6       10.89       15.46      4.77 o 
 -12   4   6        5.58        5.79      3.65 o 
 -11   4   6        1.05        0.77      2.69 o 
 -10   4   6       32.10       28.57      7.25 o 
  -9   4   6       97.88      110.99     13.08 o 
  -8   4   6       51.57       52.64      7.93 o 
  -7   4   6       40.65       43.52      4.65 o 
  -6   4   6       10.80       11.83      2.08 o 
  -5   4   6       23.82       29.96      2.94 o 
  -4   4   6       93.72       98.55      4.10 o 
  -3   4   6        5.06        6.28      1.73 o 
  -2   4   6      206.84      215.77      4.80 o 
  -1   4   6      113.96      112.51      4.61 o 
   0   4   6      443.68      438.17      9.13 o 
   1   4   6      305.83      315.02      7.74 o 
   2   4   6       47.48       46.30      5.02 o 
   3   4   6       52.77       57.60      5.46 o 
   4   4   6       21.28       19.78      3.41 o 
   5   4   6       61.48       58.98      5.97 o 
   6   4   6       32.82       48.04      5.36 o 
   7   4   6       48.78       53.09      5.67 o 
   8   4   6       29.14       28.40      4.57 o 
   9   4   6       32.23       37.76      5.41 o 
 -11   5   6       12.53       17.84      3.93 o 
 -10   5   6        7.48        9.96      3.81 o 
  -9   5   6        2.22        4.95      3.33 o 
  -8   5   6        3.87        2.55      2.89 o 
  -7   5   6       23.18       22.83      3.94 o 
  -6   5   6      132.24      128.60      9.78 o 
  -5   5   6      143.59      144.02      9.79 o 
  -4   5   6       78.77       79.06      4.37 o 
  -3   5   6      114.68      120.52      4.83 o 
  -2   5   6       36.56       40.60      2.89 o 
  -1   5   6        5.51        6.76      1.43 o 
   0   5   6       19.91       20.03      2.60 o 
   1   5   6       74.49       71.00      4.99 o 
   2   5   6       50.64       47.33      5.10 o 
   3   5   6       37.60       32.31      4.19 o 
   4   5   6       62.26       75.94      6.57 o 
   5   5   6       22.63       19.83      3.44 o 
   6   5   6        7.93        9.68      2.57 o 
   7   5   6        4.49        8.08      2.74 o 
   8   5   6        1.65        4.09      2.64 o 
   9   5   6       20.62       13.52      3.40 o 
 -11   6   6        0.01       -7.86      7.86 o 
 -10   6   6        1.20        0.77      3.27 o 
  -9   6   6       19.84       13.01      4.14 o 
  -8   6   6       27.43       26.51      5.50 o 
  -7   6   6       87.03       87.75      8.10 o 
  -6   6   6       24.68       17.83      4.06 o 
  -5   6   6       44.81       46.90      5.80 o 
  -4   6   6       19.47       18.93      5.04 o 
  -3   6   6       21.72       20.35      2.86 o 
  -2   6   6       96.13       91.69      3.93 o 
  -1   6   6       55.51       55.74      3.60 o 
   0   6   6       79.29       87.17      5.44 o 
   1   6   6       80.95       91.72      5.75 o 
   2   6   6      189.19      185.80      9.37 o 
   3   6   6        6.90        8.53      2.60 o 
   4   6   6       34.30       30.28      4.11 o 
   5   6   6       36.86       32.08      4.28 o 
   6   6   6        3.35        5.40      2.27 o 
   7   6   6        5.22        6.76      2.99 o 
   8   6   6       20.09       22.46      4.71 o 
 -10   7   6        9.76       14.24      4.19 o 
  -9   7   6        1.61        3.25      3.63 o 
  -8   7   6        3.13       -2.81      2.81 o 
  -7   7   6        1.41        3.43      2.43 o 
  -6   7   6       38.99       41.53      8.02 o 
  -5   7   6      135.06      128.46     10.73 o 
  -4   7   6       58.25       60.69      7.92 o 
  -3   7   6      169.21      157.60      8.00 o 
  -2   7   6       84.83       82.06      6.61 o 
  -1   7   6      134.93      132.53      5.87 o 
   0   7   6      110.64      115.08      5.33 o 
   1   7   6      102.24      114.71      7.29 o 
   2   7   6       14.68       20.66      3.43 o 
   3   7   6      101.50      102.03      7.94 o 
   4   7   6      100.90      123.35      8.89 o 
   5   7   6       14.51       17.38      3.26 o 
   6   7   6       10.99        7.78      3.06 o 
   7   7   6       20.37       14.70      3.45 o 
  -9   8   6       11.35        5.01      5.09 o 
  -8   8   6        4.87       10.64      3.47 o 
  -7   8   6        9.67       13.91      3.37 o 
  -6   8   6       30.07       32.54      5.40 o 
  -5   8   6        7.21        0.39      2.40 o 
  -4   8   6       83.61       78.58      9.17 o 
  -3   8   6        2.39        3.05      2.16 o 
  -2   8   6        6.11        5.08      2.53 o 
  -1   8   6       18.51       14.28      3.65 o 
   0   8   6        8.95        9.76      3.62 o 
   1   8   6       69.57       55.94      7.72 o 
   2   8   6       79.70       90.12      7.17 o 
   3   8   6       99.26       98.52      7.86 o 
   4   8   6       16.47       17.10      3.37 o 
   5   8   6        0.32        5.05      2.73 o 
   6   8   6        7.00       11.27      2.96 o 
  -7   9   6        0.74        2.54      2.49 o 
  -6   9   6        1.25        1.99      2.75 o 
  -5   9   6       12.16        8.49      3.32 o 
  -4   9   6       15.96       15.82      3.71 o 
  -3   9   6       11.78       10.85      2.85 o 
  -2   9   6       42.50       34.60      4.61 o 
  -1   9   6       14.08       17.13      4.80 o 
   0   9   6        5.72       10.66      4.82 o 
   1   9   6       10.98       18.97      6.27 o 
   2   9   6       17.16       11.14      3.92 o 
   3   9   6        6.60       10.11      3.23 o 
   4   9   6        8.58        8.65      3.17 o 
   5   9   6        7.81        9.30      3.48 o 
  -5  10   6       14.54       14.23      3.88 o 
  -4  10   6        0.51       -1.16      2.64 o 
  -3  10   6       11.86       10.41      3.95 o 
  -2  10   6        6.61       14.00      4.27 o 
  -1  10   6       15.07        9.28      4.43 o 
   0  10   6        8.80       18.17      5.06 o 
   1  10   6       13.14       15.90      4.30 o 
   2  10   6        0.27        3.01      2.80 o 
   3  10   6        1.78        2.14      3.99 o 
 -12   0   7        2.72        0.69      4.96 o 
 -11   0   7      131.58      135.13     19.24 o 
 -10   0   7       73.19      101.62     16.65 o 
  -9   0   7       50.41       48.54      8.31 o 
  -8   0   7       99.13      105.46      8.44 o 
  -7   0   7       10.63       15.06      3.50 o 
  -6   0   7       11.64       15.34      3.61 o 
  -5   0   7       38.66       33.53      4.36 o 
  -4   0   7       39.44       39.40      3.54 o 
  -3   0   7      263.55      268.62      8.08 o 
  -2   0   7      361.16      347.93     11.54 o 
  -1   0   7        8.67        8.19      2.04 o 
   0   0   7        3.88        4.59      2.96 o 
   1   0   7      424.40      390.35     10.84 o 
   2   0   7       37.83       45.23      5.14 o 
   3   0   7      118.17      122.57      7.94 o 
   4   0   7      103.19       43.86     29.11 o 
   5   0   7      105.52      100.55      8.50 o 
   6   0   7      164.34      180.83     15.29 o 
   7   0   7      102.53      105.74     14.60 o 
   8   0   7      149.00      161.81     16.19 o 
   9   0   7       11.33       12.64      6.72 o 
  10   0   7        5.80       11.69      7.61 o 
 -12   1   7        1.95        6.90      4.04 o 
 -11   1   7        0.80        2.58      3.30 o 
 -10   1   7       34.64       25.68      5.08 o 
  -9   1   7       94.02       99.81      7.89 o 
  -8   1   7        6.38        6.54      2.05 o 
  -7   1   7       92.74      103.97      5.32 o 
  -6   1   7       34.81       40.70      3.67 o 
  -5   1   7      367.48      353.28      7.12 o 
  -4   1   7      309.04      330.79      8.11 o 
  -3   1   7      314.15      329.48      7.59 o 
  -2   1   7      490.00      511.15      8.94 o 
  -1   1   7       86.08       91.95      3.65 o 
   0   1   7     1177.90     1140.95     18.23 o 
   1   1   7      113.54      129.08      5.55 o 
   2   1   7       35.17       35.96      3.72 o 
   3   1   7       40.64       43.88      4.27 o 
   4   1   7       66.07       67.76      4.37 o 
   5   1   7       49.45       53.60      5.41 o 
   6   1   7      222.49      226.59     10.46 o 
   7   1   7       51.58       43.65      6.17 o 
   8   1   7       31.55       28.11      5.16 o 
   9   1   7       21.80       22.98      4.60 o 
  10   1   7        9.39        7.37      8.91 o 
 -12   2   7       14.13       22.93      7.02 o 
 -11   2   7       29.65       26.35      5.49 o 
 -10   2   7       92.15      108.73     10.76 o 
  -9   2   7      114.78      116.45     11.39 o 
  -8   2   7       13.04       12.60      3.34 o 
  -7   2   7       21.54       21.04      3.85 o 
  -6   2   7       87.44      100.68      4.44 o 
  -5   2   7      121.18      123.50      4.86 o 
  -4   2   7      115.04      110.52      6.36 o 
  -3   2   7       65.04       62.10      4.89 o 
  -2   2   7      426.94      442.43     13.79 o 
  -1   2   7       26.86       30.88      2.18 o 
   0   2   7      638.73      626.59     10.56 o 
   1   2   7      316.66      271.38      7.80 o 
   2   2   7      213.81      210.88      7.83 o 
   3   2   7       38.87       39.91      4.31 o 
   4   2   7       37.45       41.75      4.45 o 
   5   2   7       13.56       13.28      2.73 o 
   6   2   7       48.00       52.08      5.57 o 
   7   2   7       18.80       18.72      3.77 o 
   8   2   7        1.80        3.85      3.14 o 
   9   2   7       10.48       10.80      3.22 o 
 -12   3   7        4.92        9.41      4.46 o 
 -11   3   7        4.27        2.00      2.69 o 
 -10   3   7       39.00       43.88      6.65 o 
  -9   3   7        9.86       12.27      3.58 o 
  -8   3   7       23.76       21.13      4.91 o 
  -7   3   7       59.53       68.87      6.16 o 
  -6   3   7      135.41      129.49      5.47 o 
  -5   3   7       11.79       11.12      1.83 o 
  -4   3   7       54.41       64.98      5.51 o 
  -3   3   7      152.21      150.67      6.84 o 
  -2   3   7      290.20      276.74      7.44 o 
  -1   3   7      330.28      326.46      7.22 o 
   0   3   7       44.52       40.01      2.90 o 
   1   3   7      180.19      179.25      6.65 o 
   2   3   7       53.08       46.61      4.53 o 
   3   3   7       28.68       38.22      4.53 o 
   4   3   7      175.67      183.76      9.34 o 
   5   3   7       49.07       55.59      5.64 o 
   6   3   7       16.75       24.91      3.89 o 
   7   3   7        3.90        7.21      2.58 o 
   8   3   7       11.02       10.66      3.03 o 
   9   3   7        0.48       -2.52      2.52 o 
 -12   4   7        4.22        1.05      9.08 o 
 -11   4   7        5.00        4.93      3.08 o 
 -10   4   7        9.60        5.12      3.00 o 
  -9   4   7        0.75        2.48      2.89 o 
  -8   4   7       46.82       51.91      7.90 o 
  -7   4   7       95.78       95.53      8.14 o 
  -6   4   7       38.19       26.26      3.89 o 
  -5   4   7       15.47       11.96      2.87 o 
  -4   4   7      161.88      165.16      8.24 o 
  -3   4   7       10.42       11.16      2.43 o 
  -2   4   7        4.14        3.86      1.36 o 
  -1   4   7       22.04       25.32      2.57 o 
   0   4   7       18.21       18.92      2.35 o 
   1   4   7      213.28      214.80      8.13 o 
   2   4   7      129.82      131.75      7.68 o 
   3   4   7       16.18       15.94      2.92 o 
   4   4   7       61.18       55.74      5.66 o 
   5   4   7       29.35       30.95      4.40 o 
   6   4   7       39.82       41.62      5.10 o 
   7   4   7        5.25        4.86      2.36 o 
   8   4   7       36.15       34.03      6.29 o 
   9   4   7        0.28        2.33      2.75 o 
 -11   5   7        5.93        5.32      3.42 o 
 -10   5   7        1.35        0.58      3.11 o 
  -9   5   7       41.43       32.07      5.72 o 
  -8   5   7        5.31        9.79      3.61 o 
  -7   5   7        7.32        6.09      2.41 o 
  -6   5   7       54.63       48.83      6.17 o 
  -5   5   7        3.47        7.40      2.51 o 
  -4   5   7       53.33       42.49      5.35 o 
  -3   5   7      183.05      191.62      8.39 o 
  -2   5   7      415.44      407.09      9.83 o 
  -1   5   7       85.10       79.73      4.57 o 
   0   5   7       37.64       36.76      3.45 o 
   1   5   7      239.94      245.97      9.48 o 
   2   5   7      108.43      106.29      7.43 o 
   3   5   7      141.95      144.26      9.07 o 
   4   5   7       49.13       43.29      4.83 o 
   5   5   7        6.37        9.61      2.84 o 
   6   5   7       30.43       26.57      3.88 o 
   7   5   7       36.07       35.41      4.75 o 
   8   5   7        0.90        0.32      2.40 o 
 -10   6   7        3.35        8.21      3.42 o 
  -9   6   7       24.35       22.81      5.20 o 
  -8   6   7       22.95       15.27      4.56 o 
  -7   6   7       67.66       70.53      7.34 o 
  -6   6   7       57.43       44.81      6.27 o 
  -5   6   7      152.44      169.49     10.63 o 
  -4   6   7       14.55       17.10      3.50 o 
  -3   6   7       40.40       35.26      4.32 o 
  -2   6   7       15.49       17.74      3.05 o 
  -1   6   7       62.85       62.73      5.65 o 
   0   6   7       80.74       86.82      5.80 o 
   1   6   7      105.46      105.49      8.09 o 
   2   6   7       21.76       21.39      3.39 o 
   3   6   7       42.69       44.25      5.09 o 
   4   6   7       28.22       21.61      3.47 o 
   5   6   7       10.31       13.36      2.65 o 
   6   6   7        3.45        4.68      2.33 o 
   7   6   7       13.70        7.21      3.09 o 
   8   6   7       12.33        8.29      4.15 o 
  -9   7   7        1.88        5.14      3.14 o 
  -8   7   7        1.56        5.24      3.18 o 
  -7   7   7       18.92       11.25      2.99 o 
  -6   7   7      101.50       85.12      9.09 o 
  -5   7   7       22.56       15.61      3.38 o 
  -4   7   7      148.82      137.38     10.86 o 
  -3   7   7       69.70       76.94      6.87 o 
  -2   7   7      118.72      127.76      7.67 o 
  -1   7   7       78.45       89.89      6.90 o 
   0   7   7       11.03       13.96      3.20 o 
   1   7   7       34.63       37.00      5.57 o 
   2   7   7      129.52      133.40     13.17 o 
   3   7   7       27.19       27.68      4.60 o 
   4   7   7       20.88       18.87      3.49 o 
   5   7   7       10.14       13.95      3.04 o 
   6   7   7       10.76       13.29      3.41 o 
   7   7   7        4.27        6.71      2.97 o 
  -8   8   7        9.86       10.12      3.24 o 
  -7   8   7        0.40        1.71      2.34 o 
  -6   8   7       16.01        6.35      2.88 o 
  -5   8   7       27.57       31.43      5.22 o 
  -4   8   7       30.72       42.81      6.53 o 
  -3   8   7       40.61       31.28      4.79 o 
  -2   8   7       29.96       27.25      3.87 o 
  -1   8   7       21.17       25.74      3.82 o 
   0   8   7       34.89       25.89      4.42 o 
   1   8   7       21.66       22.98      4.61 o 
   2   8   7       70.56       70.93      7.55 o 
   3   8   7        0.16        0.92      3.00 o 
   4   8   7        7.68        6.05      2.66 o 
   5   8   7        0.12        2.16      2.68 o 
   6   8   7       18.46       12.65      4.44 o 
  -7   9   7        3.80        5.94      2.89 o 
  -6   9   7        2.26        0.86      2.57 o 
  -5   9   7        2.96        1.55      3.82 o 
  -4   9   7        8.31        6.43      2.76 o 
  -3   9   7       32.63       32.20      5.00 o 
  -2   9   7       19.30       20.57      4.05 o 
  -1   9   7       27.21       29.72      3.99 o 
   0   9   7       17.63       14.06      3.29 o 
   1   9   7        8.87       10.47      2.99 o 
   2   9   7        8.08       13.53      3.26 o 
   3   9   7       11.68       16.60      3.66 o 
   4   9   7        4.84        4.27      3.69 o 
  -4  10   7        0.05        1.53      2.94 o 
  -3  10   7        5.88       10.16      3.02 o 
  -2  10   7       11.26        9.90      3.17 o 
  -1  10   7        1.81        8.70      2.97 o 
   0  10   7        0.14        3.33      2.42 o 
   1  10   7       20.14       18.28      3.71 o 
   2  10   7        6.07       13.71      4.65 o 
 -12   0   8        1.37        8.77      5.26 o 
 -11   0   8       95.16      110.44     21.39 o 
 -10   0   8      117.87      109.04     34.57 o 
  -9   0   8        4.43        7.16      4.45 o 
  -8   0   8      487.63      481.56     21.03 o 
  -7   0   8       13.55       13.64      3.62 o 
  -6   0   8        0.24        0.90      2.22 o 
  -5   0   8        8.24       13.20      2.62 o 
  -4   0   8      149.14      152.70      5.97 o 
  -3   0   8        8.55        9.17      2.24 o 
  -2   0   8       59.66       71.01      6.41 o 
  -1   0   8      915.73      941.12     18.50 o 
   0   0   8      306.31      275.09      9.31 o 
   1   0   8      524.54      563.27     17.41 o 
   2   0   8      166.52      171.24      9.04 o 
   3   0   8      387.74      384.76     13.44 o 
   4   0   8       13.34       10.51      3.38 o 
   5   0   8      178.48      171.22     14.71 o 
   6   0   8       31.48       36.83      7.63 o 
   7   0   8       77.30       89.74     11.77 o 
   8   0   8       62.31       64.41     12.49 o 
   9   0   8        0.30       -1.41      7.90 o 
 -12   1   8        6.90        3.59      5.47 o 
 -11   1   8       34.24       32.88      7.98 o 
 -10   1   8      120.39      124.24     12.33 o 
  -9   1   8      118.18      120.81      8.67 o 
  -8   1   8       72.55       74.22      6.50 o 
  -7   1   8      147.36      158.92      7.46 o 
  -6   1   8       28.84       27.61      3.13 o 
  -5   1   8      165.97      161.45      5.49 o 
  -4   1   8       20.73       23.41      2.15 o 
  -3   1   8       99.31      106.58      3.73 o 
  -2   1   8      945.97      918.18     14.40 o 
  -1   1   8       30.98       34.09      2.68 o 
   0   1   8      677.52      654.82     13.41 o 
   1   1   8        5.55        7.53      1.66 o 
   2   1   8       65.26       63.37      4.99 o 
   3   1   8       23.07       25.45      3.37 o 
   4   1   8      155.97      144.05      7.65 o 
   5   1   8       22.26       21.10      3.81 o 
   6   1   8       93.17       93.93      8.47 o 
   7   1   8       45.28       45.36      6.33 o 
   8   1   8        2.40        1.34      3.71 o 
   9   1   8        9.24       10.07      3.96 o 
 -12   2   8       11.83       17.46      6.43 o 
 -11   2   8        8.06        8.35      4.70 o 
 -10   2   8       10.63       16.14      3.45 o 
  -9   2   8       25.83       28.25      4.74 o 
  -8   2   8       44.22       43.29      5.43 o 
  -7   2   8       40.42       39.93      4.41 o 
  -6   2   8       88.70       98.19      4.94 o 
  -5   2   8       20.80       21.00      2.32 o 
  -4   2   8        3.78        5.70      2.12 o 
  -3   2   8      364.64      350.98      7.13 o 
  -2   2   8      660.34      662.20     14.39 o 
  -1   2   8       52.92       55.95      3.07 o 
   0   2   8      613.98      614.92     12.10 o 
   1   2   8      104.25       93.03      5.48 o 
   2   2   8       74.45       81.08      6.06 o 
   3   2   8       23.26       28.08      3.35 o 
   4   2   8       76.09       74.10      6.09 o 
   5   2   8       54.63       60.47      6.16 o 
   6   2   8      112.02      114.50      8.12 o 
   7   2   8        5.99        5.91      2.84 o 
   8   2   8        4.92        9.63      4.29 o 
   9   2   8        5.54        7.09      3.03 o 
 -12   3   8        0.08        4.18      3.93 o 
 -11   3   8        2.58       -1.97      2.53 o 
 -10   3   8       29.03       26.52      6.46 o 
  -9   3   8       34.96       37.88      5.86 o 
  -8   3   8      201.25      219.31     12.50 o 
  -7   3   8       10.19        6.81      3.05 o 
  -6   3   8      408.74      385.95     11.65 o 
  -5   3   8       40.55       39.79      4.25 o 
  -4   3   8       93.49       89.17      6.76 o 
  -3   3   8       22.97       21.67      3.39 o 
  -2   3   8      125.20      127.27      5.77 o 
  -1   3   8      337.64      340.02      8.93 o 
   0   3   8      107.35      103.45      4.47 o 
   1   3   8       11.60        8.17      1.80 o 
   2   3   8       60.89       72.76      6.37 o 
   3   3   8      165.22      163.21      8.80 o 
   4   3   8        0.88        0.97      1.85 o 
   5   3   8       16.29       12.55      3.40 o 
   6   3   8       25.79       19.59      3.58 o 
   7   3   8       17.66       16.98      3.31 o 
   8   3   8        1.29        4.32      2.76 o 
   9   3   8        8.63        6.82      7.10 o 
 -11   4   8        6.84        6.91      3.33 o 
 -10   4   8        2.28        1.21      2.63 o 
  -9   4   8        8.45        6.66      3.17 o 
  -8   4   8       33.58       32.41      5.44 o 
  -7   4   8        3.32        6.25      2.06 o 
  -6   4   8       31.88       27.91      3.92 o 
  -5   4   8       53.21       47.52      4.83 o 
  -4   4   8       18.74       20.63      3.30 o 
  -3   4   8       62.15       63.29      5.64 o 
  -2   4   8      249.31      238.30      7.64 o 
  -1   4   8      126.71      127.88      5.12 o 
   0   4   8      118.38      120.63      5.26 o 
   1   4   8       65.66       60.51      5.28 o 
   2   4   8      347.91      371.64     12.10 o 
   3   4   8      106.00      114.86      7.82 o 
   4   4   8        2.10        3.05      2.42 o 
   5   4   8       16.23       17.27      3.76 o 
   6   4   8       23.64       25.08      4.02 o 
   7   4   8       15.50       13.22      3.11 o 
   8   4   8        5.76        7.03      2.94 o 
 -11   5   8       12.21       10.52      3.50 o 
 -10   5   8        6.06        7.74      3.43 o 
  -9   5   8       34.88       23.29      5.41 o 
  -8   5   8       64.00       61.34      7.87 o 
  -7   5   8        0.75        0.39      1.89 o 
  -6   5   8       31.47       31.02      4.72 o 
  -5   5   8       71.89       84.40      8.08 o 
  -4   5   8       51.90       59.85      5.47 o 
  -3   5   8       94.13       86.71      6.48 o 
  -2   5   8        8.77        8.49      2.15 o 
  -1   5   8      273.44      266.59      8.81 o 
   0   5   8      117.28      115.10      7.70 o 
   1   5   8       29.07       29.55      3.94 o 
   2   5   8       15.13       13.39      2.99 o 
   3   5   8      180.51      182.07     10.30 o 
   4   5   8       66.27       67.65      6.55 o 
   5   5   8       16.10       18.31      3.47 o 
   6   5   8       16.73       16.59      3.24 o 
   7   5   8        6.75        6.71      3.19 o 
   8   5   8        2.30        5.62      3.71 o 
 -10   6   8        4.51        4.57      3.55 o 
  -9   6   8        3.25        7.04      3.64 o 
  -8   6   8        1.66       -1.62      2.85 o 
  -7   6   8       48.31       46.16      5.78 o 
  -6   6   8       41.89       42.93      5.94 o 
  -5   6   8       71.99       51.89      6.71 o 
  -4   6   8       46.85       50.95      5.76 o 
  -3   6   8       50.74       48.83      5.22 o 
  -2   6   8      150.59      140.63      8.27 o 
  -1   6   8      179.28      170.37     10.15 o 
   0   6   8       61.86       66.55      6.12 o 
   1   6   8       71.11       69.98      7.02 o 
   2   6   8      123.91      121.35      9.46 o 
   3   6   8      145.82      155.67     10.25 o 
   4   6   8       24.24       24.97      3.76 o 
   5   6   8       61.20       66.63      6.76 o 
   6   6   8        5.89        8.81      3.81 o 
   7   6   8        2.69        2.66      2.57 o 
  -9   7   8        5.98        7.95      3.95 o 
  -8   7   8       12.26       11.97      3.11 o 
  -7   7   8        5.94        5.63      2.54 o 
  -6   7   8       52.54       46.81      6.21 o 
  -5   7   8       65.24       64.34      7.48 o 
  -4   7   8        2.67        3.66      2.26 o 
  -3   7   8       15.17       12.94      2.87 o 
  -2   7   8       32.61       29.76      4.28 o 
  -1   7   8       11.64        9.51      3.21 o 
   0   7   8       65.21       76.90      7.67 o 
   1   7   8        5.73        3.41      2.75 o 
   2   7   8       10.74        9.53      2.97 o 
   3   7   8       17.58       17.34      3.73 o 
   4   7   8       12.70       12.33      2.64 o 
   5   7   8        3.38        4.40      2.45 o 
   6   7   8        7.41        3.88      2.98 o 
  -8   8   8        2.95        2.19      2.54 o 
  -7   8   8        6.77        9.42      2.93 o 
  -6   8   8        4.36        3.88      2.96 o 
  -5   8   8        2.87        3.68      2.79 o 
  -4   8   8        7.48        9.62      3.27 o 
  -3   8   8        1.09        4.11      2.16 o 
  -2   8   8       37.56       37.61      4.85 o 
  -1   8   8       10.90        5.81      3.42 o 
   0   8   8       16.14       15.17      3.92 o 
   1   8   8        9.91       14.55      3.70 o 
   2   8   8        4.53        3.16      2.42 o 
   3   8   8       29.54       35.58      5.41 o 
   4   8   8        3.48        6.15      2.79 o 
   5   8   8        4.33        7.74      3.57 o 
  -6   9   8        0.00        1.01      2.72 o 
  -5   9   8       11.42       12.00      3.48 o 
  -4   9   8        7.74        5.80      3.37 o 
  -3   9   8        3.87        4.75      2.85 o 
  -2   9   8       18.12       23.18      3.99 o 
  -1   9   8       14.09        9.99      3.57 o 
   0   9   8        5.77        3.86      2.63 o 
   1   9   8        2.06        3.16      2.54 o 
   2   9   8       13.51       17.08      5.09 o 
   3   9   8       11.09        8.92      3.41 o 
  -3  10   8        2.07        7.56      3.65 o 
  -2  10   8       11.02       13.67      3.50 o 
  -1  10   8        0.56        4.44      4.56 o 
   0  10   8        0.79        9.56      4.66 o 
 -12   0   9        2.11        1.22      7.51 o 
 -11   0   9        0.09       -5.94      5.94 o 
 -10   0   9       91.62      103.81     16.32 o 
  -9   0   9       35.49       34.47      8.37 o 
  -8   0   9       26.51       29.00      6.60 o 
  -7   0   9      106.17      123.89     10.24 o 
  -6   0   9      164.25      168.32      8.76 o 
  -5   0   9       95.45      103.28      7.64 o 
  -4   0   9        1.06        3.64      1.32 o 
  -3   0   9      196.51      210.54      8.56 o 
  -2   0   9       38.61       45.55      4.58 o 
  -1   0   9       10.65        8.25      2.01 o 
   0   0   9        1.87        3.49      1.69 o 
   1   0   9       29.85       25.16      4.84 o 
   2   0   9      562.58      568.29     15.07 o 
   3   0   9       72.50       81.25     10.05 o 
   4   0   9        5.05       14.47      6.48 o 
   5   0   9        6.85       13.50      4.17 o 
   6   0   9        1.25        9.05      3.96 o 
   7   0   9        1.62        2.12      4.11 o 
   8   0   9       15.55       23.72      6.79 o 
 -12   1   9       38.28       32.35     10.92 o 
 -11   1   9        3.53       13.21      8.61 o 
 -10   1   9       77.10       85.95     12.83 o 
  -9   1   9       20.57       27.95      5.02 o 
  -8   1   9       77.36       87.68     11.26 o 
  -7   1   9       31.15       31.01      4.20 o 
  -6   1   9       57.18       55.08      4.61 o 
  -5   1   9       73.66       80.53      3.83 o 
  -4   1   9       48.13       48.65      3.40 o 
  -3   1   9       42.25       46.93      2.87 o 
  -2   1   9      414.37      402.78      7.81 o 
  -1   1   9      685.71      671.72     12.37 o 
   0   1   9      177.61      177.18      5.62 o 
   1   1   9       59.36       58.35      4.30 o 
   2   1   9      100.75      101.38      6.25 o 
   3   1   9        7.75        8.30      2.23 o 
   4   1   9      277.51      278.42     11.06 o 
   5   1   9       65.94       71.93      6.87 o 
   6   1   9       10.37        8.43      3.68 o 
   7   1   9        6.36        5.93      3.44 o 
   8   1   9        8.39        5.06      3.58 o 
 -12   2   9        0.57        2.64      3.77 o 
 -11   2   9        0.04       -0.80      3.13 o 
 -10   2   9       19.27       12.00      4.64 o 
  -9   2   9       73.41       73.78      7.98 o 
  -8   2   9      169.69      190.63     12.23 o 
  -7   2   9      354.90      354.71     12.73 o 
  -6   2   9      126.69      140.89      7.18 o 
  -5   2   9       71.89       67.81      5.46 o 
  -4   2   9       78.76       77.46      6.35 o 
  -3   2   9      213.12      230.91      6.77 o 
  -2   2   9      279.80      285.39      6.78 o 
  -1   2   9        2.63        3.13      1.07 o 
   0   2   9       51.22       49.77      3.14 o 
   1   2   9      162.71      160.44      7.02 o 
   2   2   9       62.67       63.30      5.64 o 
   3   2   9      221.40      225.68      9.03 o 
   4   2   9       87.28       93.02      7.24 o 
   5   2   9        7.79        7.84      2.75 o 
   6   2   9        9.23        9.59      2.86 o 
   7   2   9       21.85       22.66      4.53 o 
   8   2   9       14.02       13.37      3.60 o 
 -11   3   9        6.58        6.03      2.82 o 
 -10   3   9        0.06        4.70      2.54 o 
  -9   3   9        8.36       10.33      2.92 o 
  -8   3   9       32.77       28.29      5.17 o 
  -7   3   9       49.73       49.98      5.03 o 
  -6   3   9       15.67       14.14      2.81 o 
  -5   3   9      253.57      238.36     10.17 o 
  -4   3   9       75.37       80.89      6.48 o 
  -3   3   9      139.92      132.15      5.42 o 
  -2   3   9       37.16       37.18      3.78 o 
  -1   3   9      111.29      110.88      4.35 o 
   0   3   9      286.06      295.84     10.20 o 
   1   3   9       72.63       90.62      6.14 o 
   2   3   9       26.54       28.48      4.33 o 
   3   3   9       13.79       12.82      2.90 o 
   4   3   9       27.45       25.16      3.75 o 
   5   3   9       22.73       22.48      3.69 o 
   6   3   9       13.00       10.07      2.91 o 
   7   3   9        8.11       11.59      3.32 o 
   8   3   9       23.33       20.91      4.02 o 
 -11   4   9        0.08       -2.03      2.50 o 
 -10   4   9        2.18        3.28      3.47 o 
  -9   4   9       73.89       73.35      8.23 o 
  -8   4   9        5.00        6.60      2.80 o 
  -7   4   9       25.20       26.99      4.56 o 
  -6   4   9      150.93      155.33      9.54 o 
  -5   4   9       15.58       13.73      3.07 o 
  -4   4   9      159.37      159.21      8.93 o 
  -3   4   9      306.12      275.69     10.24 o 
  -2   4   9       40.47       34.45      3.54 o 
  -1   4   9      157.90      141.28      6.67 o 
   0   4   9      109.71      107.27      7.27 o 
   1   4   9       16.02       17.53      3.07 o 
   2   4   9      223.63      224.01     10.19 o 
   3   4   9       28.94       29.62      4.39 o 
   4   4   9        9.84       10.69      2.69 o 
   5   4   9       17.29       16.61      3.36 o 
   6   4   9       20.69       19.74      3.29 o 
   7   4   9        9.20        4.93      3.04 o 
   8   4   9        0.16       -6.28      6.28 o 
 -11   5   9       15.75        7.33      7.86 o 
 -10   5   9       13.16       13.15      6.02 o 
  -9   5   9       12.23       10.90      3.42 o 
  -8   5   9       34.20       38.71      5.07 o 
  -7   5   9       38.51       38.22      4.61 o 
  -6   5   9        1.51        7.02      2.45 o 
  -5   5   9       93.28       92.67      8.59 o 
  -4   5   9        6.49        7.11      2.33 o 
  -3   5   9       68.08       67.38      6.09 o 
  -2   5   9       65.51       69.91      6.17 o 
  -1   5   9      650.01      610.34     17.56 o 
   0   5   9      369.65      359.89     12.25 o 
   1   5   9       46.51       51.60      6.20 o 
   2   5   9      180.26      198.58     10.09 o 
   3   5   9        6.23        7.66      2.39 o 
   4   5   9      331.90      349.15     18.76 o 
   5   5   9       22.21       17.09      3.21 o 
   6   5   9       23.01       23.59      4.49 o 
   7   5   9        2.38        3.35      2.33 o 
 -10   6   9        3.41        0.97      3.12 o 
  -9   6   9        0.82        1.25      2.99 o 
  -8   6   9       44.21       50.95      5.77 o 
  -7   6   9       85.76       81.89      7.69 o 
  -6   6   9       33.36       28.51      4.47 o 
  -5   6   9       88.17       92.03      8.94 o 
  -4   6   9        8.71        9.59      2.68 o 
  -3   6   9      286.68      292.61     11.70 o 
  -2   6   9      335.95      339.20     13.43 o 
  -1   6   9      130.54      134.37      9.90 o 
   0   6   9      182.35      172.28     10.76 o 
   1   6   9        7.38        3.31      2.44 o 
   2   6   9       41.45       36.00      5.47 o 
   3   6   9      111.38      131.20      9.64 o 
   4   6   9       21.08       21.92      4.79 o 
   5   6   9        0.73        0.74      2.62 o 
   6   6   9       12.25       13.86      4.13 o 
  -9   7   9        2.37        5.49      4.03 o 
  -8   7   9       10.32        8.70      2.85 o 
  -7   7   9       31.63       26.16      4.22 o 
  -6   7   9       15.20        9.00      3.41 o 
  -5   7   9       27.55       21.76      4.08 o 
  -4   7   9       21.11       17.09      3.38 o 
  -3   7   9        3.82        5.85      4.28 o 
  -2   7   9       20.46       18.26      3.93 o 
  -1   7   9       17.50       13.27      4.12 o 
   0   7   9       47.75       50.11      6.51 o 
   1   7   9       21.06       30.98      5.26 o 
   2   7   9        3.71        5.72      3.96 o 
   3   7   9        2.95        1.36      2.49 o 
   4   7   9        0.17        7.15      3.13 o 
   5   7   9        9.86       14.87      4.97 o 
  -8   8   9        0.99       -0.35      8.20 o 
  -7   8   9        0.26       -0.37      2.60 o 
  -6   8   9       12.36       12.31      3.35 o 
  -5   8   9        1.65        3.87      4.27 o 
  -4   8   9       34.70       38.05      5.73 o 
  -3   8   9       18.15       11.81      3.19 o 
  -2   8   9        1.71        4.80      2.69 o 
  -1   8   9        5.81        7.17      2.73 o 
   0   8   9       47.73       45.62      6.75 o 
   1   8   9        9.02       21.70      4.23 o 
   2   8   9        2.81        5.30      3.02 o 
   3   8   9        1.55        4.48      2.92 o 
   4   8   9        8.01        4.38      4.72 o 
  -6   9   9        2.17       -5.76      8.55 o 
  -5   9   9       14.00       20.56      4.61 o 
  -4   9   9        5.69        3.22      3.41 o 
  -3   9   9        1.61        3.27      2.78 o 
  -2   9   9        4.80        4.18      2.87 o 
  -1   9   9       46.41       51.24      6.59 o 
   0   9   9        9.61       17.88      3.67 o 
   1   9   9       20.06       26.03      5.06 o 
   2   9   9        1.08        3.39      3.26 o 
 -12   0  10        9.55        7.86      7.68 o 
 -11   0  10       23.57       13.79      9.60 o 
 -10   0  10       47.33       71.23     21.82 o 
  -9   0  10      234.02      162.00     29.85 o 
  -8   0  10        0.03        8.94      4.59 o 
  -7   0  10      275.32      273.90     15.29 o 
  -6   0  10       43.64       40.58      5.32 o 
  -5   0  10       95.25       96.29      5.60 o 
  -4   0  10       45.83       44.04      4.89 o 
  -3   0  10       34.08       42.86      4.54 o 
  -2   0  10        4.21        6.77      1.77 o 
  -1   0  10      182.87      170.73      8.08 o 
   0   0  10       31.48       38.74      4.64 o 
   1   0  10       24.67       24.94      3.54 o 
   2   0  10       31.11       20.46      4.18 o 
   3   0  10       11.34       10.51      3.70 o 
   4   0  10      207.93      208.08     15.52 o 
   5   0  10       68.62       76.41     13.53 o 
   6   0  10        4.49        3.25      4.94 o 
   7   0  10        4.32       -1.56      7.98 o 
   8   0  10        0.78        0.60      4.33 o 
 -12   1  10       10.63        7.60      6.20 o 
 -11   1  10        2.19        1.54      5.41 o 
 -10   1  10       10.21        7.06      4.91 o 
  -9   1  10       11.99       12.80      3.83 o 
  -8   1  10       94.45      106.45     10.44 o 
  -7   1  10       39.15       43.81      5.10 o 
  -6   1  10      182.58      184.69      7.43 o 
  -5   1  10       16.45       17.48      2.55 o 
  -4   1  10       98.53      101.92      5.45 o 
  -3   1  10       59.02       57.23      3.44 o 
  -2   1  10       78.51       85.66      4.12 o 
  -1   1  10       96.60       91.91      4.48 o 
   0   1  10       66.98       70.88      4.23 o 
   1   1  10       28.04       31.39      3.32 o 
   2   1  10      413.00      426.64     10.88 o 
   3   1  10      268.96      288.97     11.00 o 
   4   1  10      167.88      183.48     10.18 o 
   5   1  10       85.38       98.58      8.86 o 
   6   1  10        0.48        1.78      2.34 o 
   7   1  10       27.59       20.63      3.85 o 
   8   1  10        3.39        6.97      3.00 o 
 -11   2  10        3.46        5.27      3.79 o 
 -10   2  10       11.08       15.33      3.86 o 
  -9   2  10        0.63        3.03      2.69 o 
  -8   2  10       41.03       39.63      6.28 o 
  -7   2  10      130.12      134.13      9.32 o 
  -6   2  10      123.38      122.42      7.08 o 
  -5   2  10       12.64       18.19      2.91 o 
  -4   2  10      252.09      247.17      9.97 o 
  -3   2  10      185.04      185.44     10.18 o 
  -2   2  10        0.36        3.43      1.82 o 
  -1   2  10       45.33       41.01      3.07 o 
   0   2  10      239.62      233.06      7.40 o 
   1   2  10      169.10      184.47      8.41 o 
   2   2  10       58.49       53.85      5.81 o 
   3   2  10      119.41      143.08      8.58 o 
   4   2  10       34.07       25.02      5.22 o 
   5   2  10       74.60       83.93      8.05 o 
   6   2  10        6.88       11.76      3.33 o 
   7   2  10       12.13       12.16      4.03 o 
   8   2  10        1.53        8.90      9.60 o 
 -11   3  10        5.86       12.11      4.66 o 
 -10   3  10        5.28        1.53      2.68 o 
  -9   3  10        3.82        8.34      3.07 o 
  -8   3  10       28.52       27.11      4.36 o 
  -7   3  10       40.46       42.75      5.08 o 
  -6   3  10       75.60       69.02      6.44 o 
  -5   3  10       56.17       54.69      6.05 o 
  -4   3  10      152.06      148.58      8.45 o 
  -3   3  10       52.20       52.36      5.38 o 
  -2   3  10       15.11       11.35      2.71 o 
  -1   3  10       75.52       80.38      6.48 o 
   0   3  10      168.91      151.82      8.42 o 
   1   3  10       91.36       83.94      7.42 o 
   2   3  10       30.51       28.22      4.30 o 
   3   3  10      134.33      136.42      8.56 o 
   4   3  10       55.63       56.65      5.90 o 
   5   3  10       32.19       32.79      4.81 o 
   6   3  10        5.02        7.47      2.59 o 
   7   3  10       14.51       14.63      4.12 o 
 -11   4  10        2.44        5.06      3.01 o 
 -10   4  10       15.36       18.07      4.36 o 
  -9   4  10       35.50       33.15      5.42 o 
  -8   4  10        0.68        3.57      2.80 o 
  -7   4  10       31.67       25.30      3.80 o 
  -6   4  10       32.34       29.14      5.13 o 
  -5   4  10       79.76       83.43      8.10 o 
  -4   4  10      322.89      313.40     11.37 o 
  -3   4  10      251.45      265.95     10.42 o 
  -2   4  10       46.45       44.30      5.10 o 
  -1   4  10       78.07       82.26      6.60 o 
   0   4  10        9.74       11.13      2.87 o 
   1   4  10       95.35       99.15      7.83 o 
   2   4  10       37.82       34.72      4.50 o 
   3   4  10       39.88       26.52      4.74 o 
   4   4  10        6.50        5.78      2.23 o 
   5   4  10       15.80       10.80      3.07 o 
   6   4  10        0.05        1.31      2.99 o 
   7   4  10        6.94        6.88      3.24 o 
 -10   5  10        1.64        1.34      3.01 o 
  -9   5  10       11.82       12.33      3.78 o 
  -8   5  10       36.29       33.76      4.29 o 
  -7   5  10       53.34       46.37      5.32 o 
  -6   5  10        0.69       -0.66      2.28 o 
  -5   5  10        7.59        2.53      2.18 o 
  -4   5  10       59.72       67.18      6.56 o 
  -3   5  10      351.46      323.40     11.84 o 
  -2   5  10      142.11      147.64     10.25 o 
  -1   5  10      405.02      410.01     14.96 o 
   0   5  10       16.47       23.08      4.14 o 
   1   5  10       23.59       25.88      4.48 o 
   2   5  10      161.37      169.31     11.23 o 
   3   5  10       17.44       13.73      3.34 o 
   4   5  10       61.26       59.20      6.23 o 
   5   5  10        5.50        7.00      3.05 o 
   6   5  10        0.64        0.84      3.02 o 
  -9   6  10        5.27        4.23      2.87 o 
  -8   6  10        4.25        1.27      2.25 o 
  -7   6  10        8.47       12.08      2.99 o 
  -6   6  10       11.25       10.18      4.93 o 
  -5   6  10       23.45       21.52      4.21 o 
  -4   6  10      126.30      116.60      9.30 o 
  -3   6  10       25.26       23.95      4.38 o 
  -2   6  10       73.74       79.71      7.92 o 
  -1   6  10       11.78        8.63      3.09 o 
   0   6  10       10.88        8.62      3.76 o 
   1   6  10        8.94        9.50      3.21 o 
   2   6  10       47.30       38.88      5.69 o 
   3   6  10        4.26        3.97      3.61 o 
   4   6  10       23.26       21.29      3.83 o 
   5   6  10       12.55       11.72      3.46 o 
  -8   7  10        3.65        4.49      2.54 o 
  -7   7  10        4.57        5.03      2.57 o 
  -6   7  10        8.94        9.63      2.95 o 
  -5   7  10       18.16       16.38      3.70 o 
  -4   7  10        5.84        3.75      2.77 o 
  -3   7  10       10.66        9.66      4.19 o 
  -2   7  10       11.06       18.53      3.94 o 
  -1   7  10       37.79       30.99      6.14 o 
   0   7  10       34.35       28.67      6.36 o 
   1   7  10       27.74       29.33      5.34 o 
   2   7  10       48.53       36.62      5.50 o 
   3   7  10       14.53       15.79      3.95 o 
   4   7  10       10.49        9.98      2.99 o 
  -7   8  10        5.21        3.63      2.85 o 
  -6   8  10       12.43       16.72      3.45 o 
  -5   8  10        3.06        2.92      4.44 o 
  -4   8  10       21.21       17.19      3.98 o 
  -3   8  10        0.92        3.87      2.91 o 
  -2   8  10       12.51       13.34      3.35 o 
  -1   8  10       14.49       12.25      3.55 o 
   0   8  10        9.58        5.88      3.21 o 
   1   8  10       30.92       24.95      4.59 o 
   2   8  10       12.23       16.58      3.92 o 
   3   8  10        2.21        9.70      5.86 o 
  -4   9  10        9.94       14.17      3.70 o 
  -3   9  10        3.86       15.65      3.79 o 
  -2   9  10        0.89        1.53      3.60 o 
  -1   9  10       25.68       32.18      5.83 o 
   0   9  10        6.84        4.57      4.50 o 
 -11   0  11       24.87       18.16     11.35 o 
 -10   0  11       18.67        3.32      5.41 o 
  -9   0  11       65.10       58.13     18.85 o 
  -8   0  11       25.84       51.58     11.27 o 
  -7   0  11      386.80      380.47     38.06 o 
  -6   0  11       46.73       48.77     11.15 o 
  -5   0  11      507.37      492.70     35.05 o 
  -4   0  11       18.48       25.25      4.20 o 
  -3   0  11       45.64       43.99      4.37 o 
  -2   0  11       27.77       28.45      4.15 o 
  -1   0  11       44.91       43.29      5.35 o 
   0   0  11       14.45       12.58      2.73 o 
   1   0  11        6.17        8.77      2.94 o 
   2   0  11        0.05        1.23      2.50 o 
   3   0  11       42.98       48.12      6.88 o 
   4   0  11        0.83        3.34      2.72 o 
   5   0  11       61.14       54.06      7.71 o 
   6   0  11        5.16        1.78     11.90 o 
   7   0  11       59.69       55.21     14.80 o 
 -11   1  11        6.47        6.76      4.75 o 
 -10   1  11        1.30       10.08      8.73 o 
  -9   1  11       35.15       42.02      8.67 o 
  -8   1  11       79.26       94.15     14.13 o 
  -7   1  11      119.09      145.19     15.39 o 
  -6   1  11       99.15      106.68      7.11 o 
  -5   1  11       99.52      107.58      6.31 o 
  -4   1  11       35.58       23.75      3.31 o 
  -3   1  11       58.21       57.82      4.68 o 
  -2   1  11       57.81       60.21      4.60 o 
  -1   1  11        6.98        7.64      1.54 o 
   0   1  11       92.29       88.49      5.35 o 
   1   1  11        2.67        5.59      1.65 o 
   2   1  11      132.90      142.73      8.04 o 
   3   1  11        1.01        3.75      1.95 o 
   4   1  11        2.39        6.60      2.65 o 
   5   1  11        8.48        6.14      3.07 o 
   6   1  11       14.68       14.64      3.53 o 
   7   1  11        1.71        6.08      4.04 o 
 -11   2  11        7.74        1.04      6.55 o 
 -10   2  11        2.98        2.31      6.90 o 
  -9   2  11       41.67       39.60      6.96 o 
  -8   2  11        4.53        5.94      2.83 o 
  -7   2  11       50.83       45.62      6.07 o 
  -6   2  11       35.06       37.07      4.14 o 
  -5   2  11       79.76       69.77      6.31 o 
  -4   2  11       12.71       14.05      2.72 o 
  -3   2  11        0.23       -0.40      1.52 o 
  -2   2  11        8.32        8.98      1.84 o 
  -1   2  11       93.15      100.12      7.03 o 
   0   2  11       34.53       34.79      4.05 o 
   1   2  11       30.04       28.82      3.46 o 
   2   2  11       58.89       51.95      5.88 o 
   3   2  11      221.40      248.54     12.66 o 
   4   2  11        1.23       11.65      4.43 o 
   5   2  11       40.84       39.77      5.64 o 
   6   2  11        4.15        0.88      2.43 o 
   7   2  11        4.12       11.96      3.04 o 
 -11   3  11        9.01        7.05      5.54 o 
 -10   3  11        0.52       14.27      4.00 o 
  -9   3  11        3.15        8.10      3.36 o 
  -8   3  11        3.58       -1.64      2.46 o 
  -7   3  11       55.37       55.01      5.65 o 
  -6   3  11       35.12       32.03      4.18 o 
  -5   3  11      593.69      618.40     18.21 o 
  -4   3  11      125.50      130.21      8.21 o 
  -3   3  11      406.24      374.81     15.37 o 
  -2   3  11      144.25      146.11      9.78 o 
  -1   3  11       24.87       23.26      4.04 o 
   0   3  11       12.11       15.17      2.69 o 
   1   3  11      149.05      144.52      9.16 o 
   2   3  11       13.43       14.09      2.79 o 
   3   3  11       31.33       32.60      4.72 o 
   4   3  11       22.51       21.83      3.66 o 
   5   3  11        9.83       14.40      3.40 o 
   6   3  11        4.68        5.25      3.67 o 
 -10   4  11       10.70       12.67      3.36 o 
  -9   4  11       26.57       24.78      4.80 o 
  -8   4  11        1.19        4.92      2.58 o 
  -7   4  11      106.80      118.39      8.74 o 
  -6   4  11       72.24       79.63      7.63 o 
  -5   4  11       57.69       55.22      6.79 o 
  -4   4  11       23.53       24.68      3.68 o 
  -3   4  11       50.74       47.45      6.69 o 
  -2   4  11      331.81      342.05     13.81 o 
  -1   4  11       15.19       14.29      3.54 o 
   0   4  11      103.74      106.42      9.12 o 
   1   4  11       51.63       56.99      6.78 o 
   2   4  11       32.05       34.13      4.91 o 
   3   4  11       18.56       17.04      4.27 o 
   4   4  11        5.62        6.37      2.64 o 
   5   4  11        7.13        7.02      2.64 o 
   6   4  11       10.85       12.10      3.40 o 
 -10   5  11        6.05        3.81      3.13 o 
  -9   5  11        2.15        5.82      2.56 o 
  -8   5  11        1.57        5.27      2.28 o 
  -7   5  11        4.56        4.33      2.25 o 
  -6   5  11       69.44       79.35      8.01 o 
  -5   5  11        3.77       -2.00      2.00 o 
  -4   5  11      271.51      260.63     11.39 o 
  -3   5  11       30.95       21.94      4.42 o 
  -2   5  11      179.84      171.86     11.22 o 
  -1   5  11       28.23       21.69      4.64 o 
   0   5  11       17.28       15.54      3.54 o 
   1   5  11        9.22       13.04      3.99 o 
   2   5  11       17.16       14.86      4.95 o 
   3   5  11        5.79        8.80      3.62 o 
   4   5  11        4.28        4.73      3.81 o 
   5   5  11        4.27        5.78      3.71 o 
  -9   6  11        6.40        4.05      2.95 o 
  -8   6  11       10.22        8.74      2.55 o 
  -7   6  11        9.18       16.01      3.17 o 
  -6   6  11        7.05       14.78      3.26 o 
  -5   6  11       29.39       39.44      6.38 o 
  -4   6  11       12.64       13.04      3.96 o 
  -3   6  11        9.38        8.49      4.48 o 
  -2   6  11        5.70        9.04      3.00 o 
  -1   6  11       38.67       34.91      5.40 o 
   0   6  11        8.69       11.69      3.20 o 
   1   6  11        3.39        3.75      2.83 o 
   2   6  11        1.39        5.87      2.64 o 
   3   6  11        8.07       10.73      3.76 o 
   4   6  11       23.46       24.84      4.60 o 
  -8   7  11        2.98        2.49      6.43 o 
  -7   7  11       11.81       15.75      3.37 o 
  -6   7  11        0.59        4.62      2.82 o 
  -5   7  11       26.16       27.01      6.33 o 
  -4   7  11        3.78        1.60      3.77 o 
  -3   7  11       41.74       43.57      6.79 o 
  -2   7  11        0.90        3.57      2.54 o 
  -1   7  11       30.29       32.34      4.97 o 
   0   7  11       12.05       12.41      5.57 o 
   1   7  11       27.53       18.17      4.32 o 
   2   7  11        2.10        1.27      3.05 o 
   3   7  11       36.38       40.49      5.55 o 
  -6   8  11       11.30       10.23      6.43 o 
  -5   8  11        7.75        7.93      3.57 o 
  -4   8  11        9.31       14.78      3.85 o 
  -3   8  11        3.65        1.80      3.54 o 
  -2   8  11        1.29        5.18      2.75 o 
  -1   8  11       13.93       17.72      3.93 o 
   0   8  11        6.28        7.30      4.72 o 
   1   8  11       22.86       20.74      5.11 o 
   2   8  11        1.42       -2.09      5.06 o 
 -11   0  12        7.95       -2.27      7.33 o 
 -10   0  12       11.60       23.04     13.44 o 
  -9   0  12        3.21       19.38     12.05 o 
  -8   0  12       22.44       32.04     11.09 o 
  -7   0  12        1.71       11.50      7.51 o 
  -6   0  12       16.63       15.64      8.55 o 
  -5   0  12        0.28       10.23      5.60 o 
  -4   0  12        1.37        7.44      4.02 o 
  -3   0  12       73.19       73.65      9.98 o 
  -2   0  12      151.94      160.92     15.62 o 
  -1   0  12       28.30       34.09      5.07 o 
   0   0  12       10.54        8.10      2.72 o 
   1   0  12        6.83        8.68      2.83 o 
   2   0  12       14.36        7.32      4.94 o 
   3   0  12        0.18        2.36      2.52 o 
   4   0  12        1.99        7.60      3.12 o 
   5   0  12        0.65        3.94      3.41 o 
   6   0  12        2.16        3.38      3.73 o 
 -11   1  12        4.02        3.58      4.35 o 
 -10   1  12       10.24       10.34      5.55 o 
  -9   1  12       14.26       11.10      8.75 o 
  -8   1  12       48.28       61.09     10.66 o 
  -7   1  12       97.75       92.81     10.72 o 
  -6   1  12      141.49      146.14     12.78 o 
  -5   1  12       66.34       66.83      8.07 o 
  -4   1  12       97.81       97.01      7.07 o 
  -3   1  12        1.98        1.60      1.59 o 
  -2   1  12       67.24       60.78      4.91 o 
  -1   1  12       17.05       15.00      2.66 o 
   0   1  12       27.02       24.86      3.12 o 
   1   1  12       10.59        5.58      1.71 o 
   2   1  12       33.91       29.54      3.66 o 
   3   1  12       39.95       42.09      4.84 o 
   4   1  12        7.60       10.79      2.50 o 
   5   1  12        2.46        5.28      2.55 o 
   6   1  12       25.84       30.37      4.67 o 
 -10   2  12        5.21       -3.77      3.77 o 
  -9   2  12       26.48       23.26      5.94 o 
  -8   2  12        4.93        9.03      4.77 o 
  -7   2  12        5.55        2.17      2.61 o 
  -6   2  12        2.22        5.37      1.79 o 
  -5   2  12       74.43       80.39      6.79 o 
  -4   2  12       66.82       66.36      5.81 o 
  -3   2  12      112.96      119.19     10.23 o 
  -2   2  12       29.12       28.16      4.15 o 
  -1   2  12       38.50       30.38      3.83 o 
   0   2  12      213.20      209.41      9.68 o 
   1   2  12      200.67      187.58     11.13 o 
   2   2  12       18.50       18.65      3.00 o 
   3   2  12       64.17       55.71      6.13 o 
   4   2  12       52.43       58.33      6.41 o 
   5   2  12        7.87        3.98      2.53 o 
   6   2  12       15.11       11.52      3.60 o 
 -10   3  12        5.99        9.44      4.77 o 
  -9   3  12        0.00       -2.67      2.86 o 
  -8   3  12       11.23        8.45      3.12 o 
  -7   3  12       43.28       53.75      5.68 o 
  -6   3  12       70.00       76.73      6.55 o 
  -5   3  12       35.58       44.48      5.57 o 
  -4   3  12        9.28        3.09      2.52 o 
  -3   3  12        4.05        6.05      2.43 o 
  -2   3  12      282.48      294.48     12.61 o 
  -1   3  12      182.39      169.93     10.66 o 
   0   3  12      154.56      153.68      9.87 o 
   1   3  12       69.60       81.83      8.32 o 
   2   3  12       32.13       32.25      5.69 o 
   3   3  12       11.89       15.57      4.83 o 
   4   3  12        8.94       11.45      5.07 o 
   5   3  12        3.29        1.41      2.54 o 
   6   3  12        3.08        4.36      7.86 o 
 -10   4  12        2.53        3.66      3.21 o 
  -9   4  12        1.82        4.32      6.17 o 
  -8   4  12        3.75        4.97      2.28 o 
  -7   4  12       44.99       50.57      5.33 o 
  -6   4  12       31.77       32.42      4.75 o 
  -5   4  12       45.83       46.16      5.90 o 
  -4   4  12       10.33        7.07      2.72 o 
  -3   4  12       80.64       92.65      8.54 o 
  -2   4  12       30.76       26.68      4.67 o 
  -1   4  12      138.38      148.97     10.63 o 
   0   4  12       32.21       32.49      4.84 o 
   1   4  12      141.83      164.90     12.96 o 
   2   4  12       20.50       20.54      4.03 o 
   3   4  12       47.57       43.66      6.27 o 
   4   4  12        7.35       14.35      3.50 o 
   5   4  12       11.28       10.45      5.89 o 
  -9   5  12        2.10        3.51      2.92 o 
  -8   5  12        8.80        5.40      2.89 o 
  -7   5  12        1.14        5.19      2.03 o 
  -6   5  12       59.81       48.29      7.02 o 
  -5   5  12        9.49        6.01      3.37 o 
  -4   5  12       47.08       41.83      7.05 o 
  -3   5  12       10.54        5.47      2.72 o 
  -2   5  12        9.58       12.71      2.97 o 
  -1   5  12       20.57       22.07      4.41 o 
   0   5  12        0.49       -0.74      2.41 o 
   1   5  12       42.05       38.14      6.03 o 
   2   5  12        6.69        6.69      4.31 o 
   3   5  12        0.93        6.24      2.98 o 
   4   5  12        1.45        1.84      3.51 o 
  -8   6  12        6.66        7.61      2.86 o 
  -7   6  12        2.01        8.96      2.54 o 
  -6   6  12        6.62       10.96      3.18 o 
  -5   6  12       17.08       14.65      5.76 o 
  -4   6  12       31.27       23.03      4.64 o 
  -3   6  12       12.06       12.89      3.91 o 
  -2   6  12       34.40       29.18      5.07 o 
  -1   6  12       52.56       54.34      6.93 o 
   0   6  12       25.24       23.12      4.46 o 
   1   6  12       20.57       18.00      5.43 o 
   2   6  12        7.12        8.95      4.32 o 
   3   6  12       39.44       44.70      6.95 o 
  -7   7  12        3.83       12.78      6.04 o 
  -6   7  12        0.31       -0.66      2.73 o 
  -5   7  12       37.54       35.15      6.74 o 
  -4   7  12        4.48        0.97      3.04 o 
  -3   7  12       10.93       12.18      3.66 o 
  -2   7  12       14.13       23.04      3.89 o 
  -1   7  12        8.13       10.68      4.48 o 
   0   7  12       23.29       16.70      6.68 o 
   1   7  12        5.91       12.07      5.89 o 
   2   7  12        5.55        3.42      5.21 o 
  -4   8  12        8.20       11.35      6.15 o 
  -3   8  12       17.15       19.40      4.13 o 
  -2   8  12        4.58        5.16      4.12 o 
  -1   8  12       13.83       13.98      6.88 o 
 -10   0  13        1.31        0.17      5.94 o 
  -9   0  13        0.01       -4.19      4.19 o 
  -8   0  13        6.53       -0.35      4.71 o 
  -7   0  13       14.54       25.64      8.00 o 
  -6   0  13       51.78       64.53     21.91 o 
  -5   0  13      261.10      254.42     28.28 o 
  -4   0  13       24.02       15.57     23.04 o 
  -3   0  13       33.03       26.87     14.49 o 
  -2   0  13       21.93       20.04     11.47 o 
  -1   0  13        5.51        9.15      6.36 o 
   0   0  13        6.88        6.11      5.64 o 
   1   0  13       15.39       11.17      3.19 o 
   2   0  13        0.01        0.61      3.76 o 
   3   0  13        4.16        5.07      3.70 o 
   4   0  13        0.00        2.31      3.02 o 
   5   0  13       17.91       23.66      5.99 o 
 -10   1  13       13.46       12.04      6.37 o 
  -9   1  13       31.11       17.95      8.29 o 
  -8   1  13        4.72        5.56      5.77 o 
  -7   1  13      101.83      114.15     18.39 o 
  -6   1  13       33.19       43.23      7.72 o 
  -5   1  13        7.08        5.04      6.05 o 
  -4   1  13       25.87       23.71      7.54 o 
  -3   1  13       53.87       53.55      6.17 o 
  -2   1  13      105.27       98.92      7.68 o 
  -1   1  13      112.42      115.31      8.64 o 
   0   1  13       33.59       37.91      6.37 o 
   1   1  13       58.28       64.70      7.00 o 
   2   1  13       61.06       70.91      7.01 o 
   3   1  13       28.88       28.77      4.34 o 
   4   1  13       27.00       27.45      4.79 o 
   5   1  13        3.51        2.22      2.93 o 
 -10   2  13        6.92        6.88      5.07 o 
  -9   2  13        5.10       21.16      6.90 o 
  -8   2  13       20.90       22.65      7.52 o 
  -7   2  13       98.33       95.86     13.39 o 
  -6   2  13       92.32       87.56     14.36 o 
  -5   2  13      262.55      273.77     20.74 o 
  -4   2  13        1.24        2.99      1.75 o 
  -3   2  13        1.56        2.73      2.21 o 
  -2   2  13       27.44       24.52      3.99 o 
  -1   2  13      148.60      139.38      9.61 o 
   0   2  13       52.99       45.63      5.77 o 
   1   2  13       99.30       97.75      8.73 o 
   2   2  13       26.13       22.35      4.01 o 
   3   2  13        0.60        2.72      2.76 o 
   4   2  13       36.41       37.37      6.04 o 
   5   2  13        2.80        2.61      2.50 o 
 -10   3  13        2.82       15.19     11.17 o 
  -9   3  13       11.74        4.97      3.85 o 
  -8   3  13        6.76       12.41      4.81 o 
  -7   3  13       65.20       75.41      8.66 o 
  -6   3  13       72.66       79.60      6.92 o 
  -5   3  13       66.12       72.01      6.93 o 
  -4   3  13       25.84       20.09      4.02 o 
  -3   3  13      105.23       97.23      8.70 o 
  -2   3  13       59.30       69.33      7.25 o 
  -1   3  13       20.53       21.47      4.26 o 
   0   3  13       10.41        5.15      3.10 o 
   1   3  13       53.61       55.14      7.48 o 
   2   3  13       14.79       12.98      4.03 o 
   3   3  13       15.95       19.22      4.47 o 
   4   3  13       12.22       13.67      5.04 o 
   5   3  13        6.67       17.11      8.03 o 
  -9   4  13        2.97       11.85      3.67 o 
  -8   4  13        5.35        2.26      2.85 o 
  -7   4  13        2.99        2.84      2.71 o 
  -6   4  13        5.86        9.86      2.27 o 
  -5   4  13        7.20        5.61      2.90 o 
  -4   4  13        2.32        1.23      2.58 o 
  -3   4  13       42.40       46.78      5.87 o 
  -2   4  13       11.05        9.39      2.95 o 
  -1   4  13      160.26      168.84     11.47 o 
   0   4  13       12.74       10.78      3.18 o 
   1   4  13       32.75       32.05      6.18 o 
   2   4  13        1.96        8.77      3.39 o 
   3   4  13       26.85       35.86      7.60 o 
   4   4  13       12.75       13.12      4.82 o 
  -8   5  13        4.97        6.32      2.62 o 
  -7   5  13       12.43        9.93      3.33 o 
  -6   5  13        0.86        3.05      2.52 o 
  -5   5  13        0.39        3.98      2.98 o 
  -4   5  13       14.83       11.28      3.74 o 
  -3   5  13        5.13        3.29      2.60 o 
  -2   5  13       31.34       23.58      5.24 o 
  -1   5  13        0.90        6.21      2.78 o 
   0   5  13       43.19       46.60      9.20 o 
   1   5  13        2.41        3.31      3.42 o 
   2   5  13       28.48       29.74      5.27 o 
   3   5  13        2.84        5.46      3.61 o 
  -7   6  13       15.02       24.76      4.62 o 
  -6   6  13        6.11        7.34      5.74 o 
  -5   6  13       19.90       24.45      4.46 o 
  -4   6  13        9.43        7.66      3.31 o 
  -3   6  13        8.76        5.79      3.19 o 
  -2   6  13        6.25       11.89      3.35 o 
  -1   6  13       10.78       13.52      3.57 o 
   0   6  13       11.35       19.95      5.19 o 
   1   6  13        6.00        7.32      3.96 o 
   2   6  13        9.74       25.40      7.20 o 
  -5   7  13       20.92       16.81      4.61 o 
  -4   7  13       14.18       10.58      3.36 o 
  -3   7  13        3.03        5.25      3.55 o 
  -2   7  13       17.09       24.34      4.41 o 
  -1   7  13        0.54        4.09      2.94 o 
   0   7  13        2.67        9.56      5.85 o 
  -9   0  14        3.22       -5.41      5.41 o 
  -8   0  14        0.23       12.05      6.11 o 
  -7   0  14       16.23        8.38      6.46 o 
  -6   0  14       12.56       16.15      6.91 o 
  -5   0  14       31.17       36.26     10.04 o 
  -4   0  14        0.20        4.26      5.24 o 
  -3   0  14      189.83      225.18     82.75 o 
  -2   0  14       62.72       62.22     15.89 o 
  -1   0  14       54.77       57.75     10.66 o 
   0   0  14       12.97       24.59      7.36 o 
   1   0  14        2.49       -3.64      8.55 o 
   2   0  14        0.40        2.85      4.10 o 
   3   0  14        2.87        0.34      2.92 o 
   4   0  14        4.83        8.48      3.89 o 
  -9   1  14       14.43       15.37      5.77 o 
  -8   1  14        3.77       10.60      4.12 o 
  -7   1  14       27.68       28.08      6.78 o 
  -6   1  14       47.02       50.36      7.43 o 
  -5   1  14       79.01       78.44      9.99 o 
  -4   1  14       49.14       47.19     11.91 o 
  -3   1  14      115.65      128.61     14.50 o 
  -2   1  14       18.94       19.14      6.17 o 
  -1   1  14       18.12       18.20      4.74 o 
   0   1  14       11.53       10.04      4.25 o 
   1   1  14       21.51       23.07      3.54 o 
   2   1  14        5.67       10.66      3.57 o 
   3   1  14        6.11       10.79      3.16 o 
   4   1  14        0.28        1.36      3.85 o 
  -9   2  14        0.84        3.11      6.88 o 
  -8   2  14        5.66       -1.65      4.59 o 
  -7   2  14       44.00       35.33     15.83 o 
  -6   2  14       41.57       43.15     10.84 o 
  -5   2  14       33.50       36.14     10.16 o 
  -4   2  14       53.74       51.51      7.77 o 
  -3   2  14        7.21       10.33      3.44 o 
  -2   2  14       47.13       54.88      6.35 o 
  -1   2  14        6.56       10.76      3.19 o 
   0   2  14        7.43       10.04      3.06 o 
   1   2  14        6.78        6.62      3.31 o 
   2   2  14       15.95       10.84      3.71 o 
   3   2  14        2.38        3.81      3.58 o 
   4   2  14        4.17        1.80      3.22 o 
  -9   3  14       12.47       24.98      8.89 o 
  -8   3  14        7.60       12.60      5.40 o 
  -7   3  14       15.37       11.60      4.74 o 
  -6   3  14       13.59       10.74      5.85 o 
  -5   3  14       20.29       17.83      7.51 o 
  -4   3  14       16.68       17.38      3.50 o 
  -3   3  14       19.56        8.24      4.84 o 
  -2   3  14        7.91        4.56      3.06 o 
  -1   3  14       24.11       15.56      3.54 o 
   0   3  14        5.70        8.35      3.15 o 
   1   3  14       32.64       45.98      6.92 o 
   2   3  14        3.87        0.92      3.78 o 
   3   3  14       17.66       19.16      4.11 o 
  -8   4  14        4.70        4.34      3.89 o 
  -7   4  14        3.47        3.48      3.34 o 
  -6   4  14       16.91        9.07      8.38 o 
  -5   4  14       25.18       30.69      6.82 o 
  -4   4  14       50.48       51.14      6.26 o 
  -3   4  14       18.23       16.11      3.96 o 
  -2   4  14       25.24       23.41      4.77 o 
  -1   4  14       77.10       80.19      8.54 o 
   0   4  14        7.66        8.28      4.75 o 
   1   4  14       25.38       27.35      4.80 o 
   2   4  14        3.24        9.94      4.10 o 
   3   4  14       15.95       20.15      9.61 o 
  -7   5  14       14.23       10.18      2.93 o 
  -6   5  14        3.16        6.79      3.21 o 
  -5   5  14       10.01       16.92      4.37 o 
  -4   5  14        4.77        6.26      3.10 o 
  -3   5  14        2.61        8.94      2.69 o 
  -2   5  14        3.30       -0.31      2.80 o 
  -1   5  14       13.42       13.42      3.11 o 
   0   5  14        4.19        6.83      4.01 o 
   1   5  14        7.06       12.89      4.21 o 
   2   5  14       17.67        8.72     24.44 o 
  -5   6  14        7.74        9.17      5.47 o 
  -4   6  14        0.70        5.68      3.09 o 
  -3   6  14        0.71       -0.09      2.97 o 
  -2   6  14        6.84       10.34      3.71 o 
  -1   6  14        4.60        3.20      4.90 o 
   0   6  14        1.13        1.71      4.75 o 
  -8   0  15        2.59       -1.40      4.36 o 
  -7   0  15        1.28       11.69      7.51 o 
  -6   0  15        0.03        4.98     16.93 o 
  -5   0  15       22.98       35.15     12.57 o 
  -4   0  15       13.88       21.65     18.33 o 
  -3   0  15       45.61       92.70     28.46 o 
  -2   0  15       11.07       24.61     18.50 o 
  -1   0  15        4.40      -13.62     14.84 o 
   0   0  15        1.91        2.99      6.11 o 
   1   0  15        1.21        5.58      5.79 o 
   2   0  15        0.32        1.74      9.78 o 
   3   0  15        0.34       19.12      7.93 o 
  -8   1  15        1.51       11.85      8.14 o 
  -7   1  15        1.14       -2.71      4.55 o 
  -6   1  15        6.25        6.38      4.94 o 
  -5   1  15        7.77       12.24      7.40 o 
  -4   1  15       23.85       19.13     15.49 o 
  -3   1  15       36.58       40.22     10.32 o 
  -2   1  15       15.34       38.34     14.26 o 
  -1   1  15       70.71       77.97     10.75 o 
   0   1  15       16.71       27.05      6.36 o 
   1   1  15       47.63       60.28      9.35 o 
   2   1  15        3.80        5.27      4.57 o 
   3   1  15        4.70        5.90      5.00 o 
  -8   2  15        0.45       -0.79      6.27 o 
  -7   2  15       23.17       13.09      4.67 o 
  -6   2  15        2.35        3.61      4.30 o 
  -5   2  15        8.06        7.30      8.16 o 
  -4   2  15        3.76        9.02      8.42 o 
  -3   2  15       26.48       24.17      5.38 o 
  -2   2  15        1.08        3.87      7.37 o 
  -1   2  15       16.08       15.80      5.62 o 
   0   2  15       10.58       13.36      4.83 o 
   1   2  15       40.98       44.38      6.57 o 
   2   2  15        2.70        6.94      5.28 o 
  -8   3  15        1.76       24.09     12.05 o 
  -7   3  15        6.20        5.61      4.91 o 
  -6   3  15        0.61        8.18      6.46 o 
  -5   3  15       19.50       10.01      5.96 o 
  -4   3  15        8.23        5.44      3.75 o 
  -3   3  15        2.98       11.10      4.72 o 
  -2   3  15       20.51       25.62      6.11 o 
  -1   3  15       25.35       23.18      4.79 o 
   0   3  15        9.29       12.29      5.15 o 
   1   3  15       15.89        7.90      3.41 o 
   2   3  15        3.03        4.77      8.18 o 
  -7   4  15        1.99        4.36      5.05 o 
  -6   4  15        1.87        8.48     11.87 o 
  -5   4  15        0.12       -2.38      3.93 o 
  -4   4  15       13.12        6.76      5.44 o 
  -3   4  15        5.46        1.23      5.28 o 
  -2   4  15       10.26        5.18      2.60 o 
  -1   4  15        5.05        7.00      3.35 o 
   0   4  15       12.97       17.33      3.87 o 
   1   4  15        9.37        9.16      4.77 o 
  -5   5  15        2.70        8.03      3.27 o 
  -4   5  15        2.55        8.69      3.05 o 
  -3   5  15       10.75        7.73      3.20 o 
  -2   5  15        5.03       11.35      4.06 o 
  -1   5  15        8.66        7.85      2.79 o 
  -7   0  16        2.00       12.80      5.85 o 
  -6   0  16        6.65       11.00     11.52 o 
  -5   0  16       16.70       48.18     19.20 o 
  -4   0  16        0.31       18.68     16.93 o 
  -3   0  16        0.30        2.09     12.57 o 
  -2   0  16        5.25       12.39     17.63 o 
  -1   0  16        0.34       25.14     21.30 o 
   0   0  16        9.18       19.90     19.55 o 
   1   0  16        1.67       -9.95     17.81 o 
  -7   1  16        7.44        7.86      6.46 o 
  -6   1  16        2.20        9.58      4.18 o 
  -5   1  16        2.04       14.94      9.23 o 
  -4   1  16        4.91       21.75     10.61 o 
  -3   1  16        3.85       19.22     12.14 o 
  -2   1  16        0.67       10.51     11.46 o 
  -1   1  16       13.77       14.40     18.16 o 
   0   1  16        5.64       12.07     14.28 o 
   1   1  16        6.63       13.87     13.15 o 
  -7   2  16        7.57       23.57     13.97 o 
  -6   2  16        3.41        9.40      5.50 o 
  -5   2  16        9.91       10.50      4.79 o 
  -4   2  16        6.08        3.65      9.01 o 
  -3   2  16        9.72       12.50      5.86 o 
  -2   2  16        0.66        4.27      5.56 o 
  -1   2  16        3.71       -2.38      4.60 o 
   0   2  16       18.67       16.24      5.41 o 
  -6   3  16        1.44       13.23     11.43 o 
  -5   3  16       17.54        8.38      6.61 o 
  -4   3  16        0.81        0.46      3.98 o 
  -3   3  16        4.65        6.29     10.78 o 
  -2   3  16        8.59        6.99      9.45 o 
  -1   3  16        4.39        3.09      4.60 o 
  -4   4  16        7.68        0.17      8.55 o 
  -3   4  16        4.56        2.41      3.18 o 
  -2   4  16        0.46       12.92      8.55 o 
  -4   0  17        5.75       15.36     13.97 o 
  -3   0  17        0.51       21.47     17.98 o 
  -2   0  17       19.90       15.71     18.33 o 
  -4   1  17        5.10       32.71     11.89 o 
  -3   1  17        0.05       26.68     12.20 o 
                                                 
